# Supplementary material for: Approach to Cohort-Wide Re-Analysis of Exome Data in 1000 Individuals with Neurodevelopmental Disorders
Source: Genes (Basel). 2022 Dec 22;14(1):30. doi: 10.3390/genes14010030 (PMC9858523; doi:10.3390/genes14010030)
Supplement: Supplementary file 1 [file genes-14-00030-s001.zip]

Archive with 5 entries (5 files):
- File S1&Figure S1-3.pdf
- Table S1.xlsx
- Table S2.xlsx
- Table S3.xlsx
- Table S4.xlsx
