# Supplementary material for: Approach to Cohort-Wide Re-Analysis of Exome Data in 1000 Individuals with Neurodevelopmental Disorders
Source: Genes (Basel). 2022 Dec 22;14(1):30. doi: 10.3390/genes14010030 (PMC9858523; doi:10.3390/genes14010030)
Supplement: Supplementary file 1 [file genes-14-00030-s001.zip › Table S1.xlsx]

## Sheet: readme
filename	Table_S1.xlsx	description
worksheet
readme		this sheet
SNVs		all reported SNVs in cohort in initial analysis
CNVs		reported CNVs in cohort in initial analysis
SNVs_lost		initially reported SNVs, in reanalysis not found with applied filtering cascade
worksheet	column
SNVs	Person_ID	index identifier in this project
SNVs	gene	annotated gene name
SNVs	Variant_VCF_Genomic	chromosomal position in hg19 (VCF)
SNVs	transcript	transcript ID
SNVs	cDNA	variant in HGVS (DNA) notation
SNVs	AA	variant in HGVS (protein) notation
SNVs	Observed_Inheritance	inheritance pattern of the associated phenotype
SNVs	Zygosity	zygosity of the variant
SNVs	Inheritance	parental origin of the variant
SNVs	Classification	variant classification using AMCG criteria
SNVs	molecular_consequence	effect on annotated transcript
SNVs	associated OMIM phenotype	OMIM phenotype associated with gene
SNVs	pLI	probability of being loss-of-function intolerant-score associated with gene (gnomAD)
SNVs	mis_z	Z-score for missense variants in associated gene (gnomAD)
SNVs	detected	indicates if variant was detected with filter cascade in re-analysis
SNVs	why_not_detected_elaborated	reasoning if variant was not found in re-analysis using the filter cascade. "Bias" here means that the submission in ClinVar is based only on our assessment of the variant in the initial analysis of this patient. If this was the case, we considered this variant as "not detected" in the ClinVar filter step.
SNVs	why_not_detected	summary of reasoning if variant was not found in re-analysis using the filter cascade
SNVs	found_filter_setting	the filtering step of the cascade in which the variant was found in re-analysis
SNVs	why low pLI	possible reasoning for pLI < 0.9 in associated gene (only elaborated for genes that are discussed in the manuscript)
SNVs	HPO_sim	HPOsim score of index and variant gene (see supplemental methods)
SNVs	enrichment	enrichment kit for exome sequencing of the index
CNVs	Person_ID	index identifier in this project
CNVs	Inheritance	parental origin of the variant
CNVs	Classification	variant classification using ACMG criteria
CNVs	CNV_Copy_Number_Type	differentiation of gains and losses
CNVs	CNV_Copy_Number	Copy number of the affected region
CNVs	CNV_ISCN_Nomenclature	CNV description according to ISCN nomenclature
CNVs	CNV_Affected_single_Genes	single genes affected by CNV, only given in small CNVs affecting only single genes
CNVs	enrichment kit	enrichment kit for exome sequencing of the index
SNVs_lost	Person_ID	index identifier in this project
SNVs_lost	gene	annotated gene name
SNVs_lost	Variant_VCF_Genomic	chromosomal position in hg19 (VCF)
SNVs_lost	transcript	transcript ID
SNVs_lost	cDNA	variant in HGVS (DNA) notation
SNVs_lost	AA	variant in HGVS (protein) notation
SNVs_lost	Observed_Inheritance	inheritance pattern of the associated phenotype
SNVs_lost	Zygosity	zygosity of the variant
SNVs_lost	Inheritance	parental origin of the variant
SNVs_lost	Classification	variant classification using AMCG criteria
SNVs_lost	molecular_consequence	effect on annotated transcript
SNVs_lost	associated OMIM phenotype	OMIM phenotype associated with gene
SNVs_lost	pLI	probability of being loss-of-function intolerant-score associated with gene (gnomAD)
SNVs_lost	mis_z	Z-score for missense variants in associated gene (gnomAD)
SNVs_lost	detected	reasoning if variant was detected with filter cascade in re-analysis
SNVs_lost	why_not_detected_elaborated	reasoning if variant was not found in re-analysis using the filter cascade
SNVs_lost	why_not_detected	summary of reasoning if variant was not found in re-analysis using the filter cascade
SNVs_lost	found_filter_setting	the filtering step of the cascade in which the variant was found in re-analysis
SNVs_lost	why low pLI	possible reasoning for pLI < 0.9 in associated gene (only elaborated for genes that are discussed in the manuscript)
SNVs_lost	HPO_sim	HPOsim score of index and variant gene (see supplemental methods)
SNVs_lost	enrichment	enrichment kit for exome sequencing of the index

## Sheet: SNVs
Person_ID	gene	Variant_VCF_Genomic	transcript	cDNA	AA	Observed_Inheritance	Zygosity	Inheritance	Classification	molecular_consequence	associated OMIM phenotype	pLI	mis_z	detected	why_not_detected_elaborated	why_not_detected	found_filter_setting	why low pLI	HPO_sim	enrichment
2016773	VARS1	6-31746848-G-A	NM_006295.2	c.3622C>T	p.(Arg1208*)	Autosomal Recessive	Compound_Heterozygote	parental	Likely pathogenic	Nonsense	Neurodevelopmental disorder with microcephaly, seizures, and cortical atrophy	0	-0.66	yes			comp_het_LoF		0.0411152	BGI
2001941	SLC4A4	4-72306350-GA-G	NM_001098484.2	c.831del	p.(Lys277Asnfs*38)	Autosomal Recessive	Homozygote	paternal & maternal	pathogenic	Frameshift	Renal tubular acidosis, proximal, with ocular abnormalities	0.99722	3.144	yes			homo_LoF, homo_ClinVar		0.0561519	BGI
2013864	NPR2	9-35806124-C-T	NM_003995.3	c.2266C>T	p.(Gln756*)	Autosomal Dominant	Heterozygote	unknown	Likely pathogenic	Nonsense	hort stature with nonspecific skeletal abnormalities	0	2.9586	yes			het_ClinVar	Reduced penetrance	0.0854679	BGI
2016975	ABCD1	X-152991032-G-A	NM_000033.3	c.311G>A	p.(Arg104His)	X-Linked	Hemizygote	maternal	pathogenic	Missense	Adrenoleukodystrophy	0.99896	1.8659	yes			hemi_ClinVar		0.0980442	BGI
2015186	PPM1D	17-58740697-TA-T	NM_003620.3	c.1606del	p.(Arg536Glyfs*3)	Autosomal Dominant	Heterozygote		Likely pathogenic	Frameshift	Jansen de Vries syndrome	0	2.7031	yes			het_ClinVar	Haploinsufficiency is probably not the pathomechanism	0.109337	BGI
2006132	GH1	17-61995376-C-T	NM_000515.4	c.291+1G>A	p.?	Autosomal Dominant	Heterozygote	paternal	pathogenic	Splicing	Growth hormone deficiency, isolated, type II	0.030057	-0.93942	yes			het_ClinVar	Reduced penetrance	0.357993	Agilent
2002998	GNB1	1-1737951-C-T	NM_002074.3	c.230G>A	p.(Gly77Asp)	Autosomal Dominant	Heterozygote	de novo	Likely pathogenic	Missense	Intellectual developmental disorder, autosomal dominant 42	1	3.8328	yes			het_ClinVar		0.115056	Agilent
2006182	KCND3	1-112524480-C-T	NM_004980.4	c.869G>A	p.(Arg290Gln)	Autosomal Dominant	Heterozygote	de novo	Likely pathogenic	Missense	Spinocerebellar ataxia 19	0.98972	3.8545	yes			het_denovo_missense		0.118228	Agilent
2007341	WDFY3	4-85752586-T-C	NM_014991.4	c.749A>G	p.(Asn250Ser)	Autosomal Dominant	Heterozygote	de novo	Likely pathogenic	Missense	?Microcephaly 18, primary, autosomal dominant	1	5.8174	yes			het_denovo_missense		0.131485	Agilent
2008524	NARS1	18-55268931-G-A	NM_004539.3	c.1600C>T	p.(Arg534*)	Autosomal Dominant	Heterozygote	de novo	pathogenic	Nonsense	Neurodevelopmental disorder with microcephaly, impaired language, epilepsy, and gait abnormalities, autosomal dominant	0.095	0.83	yes			het_ClinVar	Haploinsufficiency is probably not the pathomechanism, but gain-of-function is described	0.206748	BGI
2015876	GRIN2D	19-48922988-C-T	NM_000836.2	c.2008C>T	p.(Leu670Phe)	Autosomal Dominant	Heterozygote	de novo	pathogenic	Missense	Developmental and epileptic encephalopathy 46	0.99996	4.8478	yes			het_denovo_missense, het_denovo_inSilico		0.145187	BGI
2006741	CNTN2	1-205030515-C-T	NM_005076.4	c.940C>T	p.(Arg314*)	Autosomal Recessive	Homozygote	paternal & maternal	Likely pathogenic	Nonsense	?Epilepsy, myoclonic, familial adult, 5	0	2.5878	yes			homo_LOF		0.145781	Twist
2016990	H1-4	6-26157054-A-AC	NM_005321.2	c.441dup	p.(Lys148Glnfs*48)	Autosomal Dominant	Heterozygote	de novo	pathogenic	Frameshift Elongation	Rahman syndrome	0.18	-6.72	yes			het_ClinVar	Haploinsufficiency is probably not the pathomechanism	0.293061	BGI
2016153	UNC80	2-210804375-AG-A	NM_032504.1	c.6448del	p.(Ala2150Leufs*48)	Autosomal Recessive	Homozygote	paternal & maternal	pathogenic	Frameshift Truncation	Hypotonia, infantile, with psychomotor retardation and characteristic facies 2	0.16	5.5319	yes			homo_LOF		0.150437	Agilent
2010119	KRAS	12-25398254-T-C	NM_004985.4	c.65A>G	p.(Gln22Arg)	Autosomal Dominant	Heterozygote	de novo	pathogenic	Missense	Cardiofaciocutaneous syndrome 2	0.95	2.3177	yes			het_ClinVar		0.152918	BGI
2016169	NGLY1	3-25775422-T-A	NM_018297.3	c.1201A>T	p.(Arg401*)	Autosomal Recessive	Compound_Heterozygote	paternal	pathogenic	Nonsense	Congenital disorder of deglycosylation	0	-0.07255	yes			comp_het_LOF, comp_het_ClinVar		0.155196	BGI
2013733	SHOC2	10-112769487-A-C	NM_007373.3	c.1439A>C	p.(Asn480Thr)	Autosomal Dominant	Heterozygote	de novo	Likely pathogenic	Missense	Noonan syndrome-like with loose anagen hair 1	0.99946	2.9666	yes			het_denovo_missense		0.160195	BGI
2016423	TRAF7	16-2226351-G-A	NM_032271.2	c.1964G>A	p.(Arg655Gln)	Autosomal Dominant	Heterozygote	de novo	pathogenic	Missense	Cardiac, facial, and digital anomalies with developmental delay	0.021819	3.2605	yes			het_ClinVar, het_denovo_missense		0.166222	BGI
2017369	CACNA1F	X-49072841-C-T	NM_005183.3	c.3269+1G>A	p.?	X-Linked	Hemizygote	maternal	pathogenic	Splice Donor	Aland Island eye disease	0	2.6007	yes			hemi_LoF		0.16675	Twist
2005295	NDRG1	8-134270617-G-A	NM_001135242.1	c.442C>T	p.(Arg148*)	Autosomal Recessive	Homozygote	paternal & maternal	pathogenic	Nonsense	Charcot-Marie-Tooth disease type 4D	0.011324	0.65083	yes			homo_ClinVar		0.167247	BGI
2015613	TRAF7	16-2226351-G-A	NM_032271.2	c.1964G>A	p.(Arg655Gln)	Autosomal Dominant	Heterozygote	de novo	pathogenic	Missense	Cardiac, facial, and digital anomalies with developmental delay	0.021819	3.2605	yes			het_ClinVar		0.169761	Agilent
2004967	H1-4	6-26156978-T-TA	NM_005321.2	c.365dup	p.(Ala123Glyfs*73)	Autosomal Dominant	Heterozygote	de novo	Likely pathogenic	Frameshift Elongation	Rahman syndrome	0.19	-6.7	yes			het_ClinVar	Haploinsufficiency is probably not the pathomechanism	0.185934	Agilent
2014756	RHOBTB2	8-22865223-C-T	NM_001160036.1	c.1531C>T	p.(Arg511Trp)	Autosomal Dominant	Heterozygote	de novo	pathogenic	Missense	Developmental and epileptic encephalopathy 64	0.013306	2.6599	yes			het_denovo_missense, het_denovo_inSilico, het_ClinVar		0.172779	BGI
2018167	PUF60	8-144900664-C-T	NM_078480.2	c.389G>A	p.(Arg130His)	Autosomal Dominant	Heterozygote	de novo	pathogenic	Missense	Verheij syndrome	0.99677	4.4358	yes			het_denovo_missense, het_ClinVar		0.173016	Twist
2015444	TECPR2	14-102910058-CG-C	NM_014844.4	c.2829del	p.(Asn944Thrfs*7)	Autosomal Recessive	Homozygote	unknown	pathogenic	Frameshift	Neuropathy, hereditary sensory and autonomic, type IX, with developmental delay	0.58003	1.7378	yes			homo_LoF		0.173061	BGI
2017210	CHST14	15-40763555-CG-C	NM_130468.3	c.145del	p.(Val49fs)	Autosomal Recessive	Homozygote	paternal & maternal	pathogenic	Frameshift	Ehlers-Danlos syndrome, musculocontractural type 1	0.44727	0.68311	yes			homo_ClinVar, homo_LOF		0.173698	Agilent
2013991	PMM2	16-8941588-A-T	NM_000303.2	c.647A>T	p.(Asn216Ile)	Autosomal Recessive	Homozygote	paternal & maternal	pathogenic	Missense	Congenital disorder of glycosylation, type Ia	0	-1.3872	yes			homo_ClinVar		0.174314	BGI
2007695	PNPO	17-46024036-G-A	NM_018129.3	c.674G>A	p.(Arg225His)	Autosomal Recessive	Homozygote	paternal & maternal	pathogenic	Missense	Pyridoxamine 5'-phosphate oxidase deficiency	0.00011024	0.78148	yes			homo_ClinVar		0.175841	Agilent
2007439	PUM1	1-31406186-G-A	NM_001020658.1	c.3439C>T	p.(Arg1147Trp)	Autosomal Dominant	Heterozygote	de novo	pathogenic	Missense	Spinocerebellar ataxia 47	1	4.4202	yes			het_denovo_missense		0.175953	Agilent
2006234	FH	1-241665852-T-G	NM_000143.3	c.1127A>C	p.(Gln376Pro)	Autosomal Recessive	Homozygote	paternal & maternal	Likely pathogenic	Missense	Fumarase deficiency	0.09	1.2708	yes			homo_ClinVar		0.178143	Agilent
2010970	MINPP1	10-89264735-GGCGCTGCTCTCGTCGCTTGC-G	NM_004897.4	c.75_94del	p.(Leu27Argfs*39)	Autosomal Recessive	Homozygote	paternal & maternal	pathogenic	Frameshift	Pontocerebellar hypoplasia, type 16	0	0.57856	yes			homo_LoF, homo_ClinVar		0.179025	BGI
2012491	COL10A1	6-116442507-G-A	NM_000493.3	c.772C>T	p.(Arg258*)	Autosomal Dominant	Heterozygote	unknown	Likely pathogenic	Nonsense	Metaphyseal chondrodysplasia, Schmid type	0.3559	-1.1489	no	pLI too low, only conflicting in ClinVar (1x B, 1x LP)	pLI too low		Reduced penetrance	n.a.	BGI
2005601	RUNX2	6-45399745-G-A	NM_001024630.3	c.569G>A	p.(Arg190Gln)	Autosomal Dominant	Heterozygote	paternal	Likely pathogenic	Missense	Cleidocranial dysplasia	0.94884	1.6033	yes			het_ClinVar		0.184426	Twist
2007684	PRRT2	16-29825015-G-GC	NM_145239.2	c.649dup	p.(Arg217Profs*8)	Autosomal Dominant	Heterozygote	maternal	pathogenic	Frameshift	Seizures, benign familial infantile, 2	0.57919	0.2254	no	MAF 0.4% in GnomAD	too often in gnomAd		Not a severe disorder	n.a.	BGI
2009745	MECP2	X-153296000-C-CTAGTGACG	NM_004992.3	c.1278_1279insCGTCACTA	p.(Asp427Argfs*3)	X-Linked	Heterozygote	de novo	pathogenic	Frameshift Elongation	Rett syndrome	0.89382	-1.2125	no	bias (only reported in ClinVar by us), pLI too low	pLI too low		X-linked	0.246591	Agilent
2007385	HECW2	2-197106886-C-T	NM_020760.2	c.3572G>A	p.(Arg1191Gln)	Autosomal Dominant	Heterozygote	de novo	pathogenic	Missense	Neurodevelopmental disorder with hypotonia, seizures, and absent language	0.9997	3.3052	yes			het_ClinVar, het_denovo_missense , het_denovo_inSilico		0.191552	BGI
2007254	ABCD1	X-153002701-T-A	NM_000033.3	c.1484T>A	p.(Ile495Asn)	X-Linked	Hemizygote	maternal	Likely pathogenic	Missense	Adrenoleukodystrophy	0.99896	1.8659	no	bias, only 1x reported as LP in ClinVar by us, not in filter criteria	not in filter criteria			0.192239	Agilent
2003167	MED13L	12-116404000-G-C	NM_015335.4	c.6274C>G	p.(Gln2092Glu)	Autosomal Dominant	Heterozygote	de novo	Likely pathogenic	Missense	Impaired intellectual development and distinctive facial features with or without cardiac defects	1	3.691	yes			het_denovo_missense		0.195796	Agilent
2009813	PIGN	18-59713206-G-C	NM_176787.4	c.2679C>G	p.(Ser893Arg)	Autosomal Recessive	Compound_Heterozygote	maternal	Likely pathogenic	Missense	Multiple congenital anomalies-hypotonia-seizures syndrome 1	0	0.41579	yes			comp_het_ClinVar		0.196456	BGI
2009813	PIGN	18-59810570-A-C	NM_176787.4	c.932T>G	p.(Leu311Trp)	Autosomal Recessive	Compound_Heterozygote	paternal	Likely pathogenic	Missense	Multiple congenital anomalies-hypotonia-seizures syndrome 1	0	0.41579	yes			comp_het_ClinVar		0.196456	BGI
2008517	ARV1	1-231125923-ATT-A	NM_022786.2	c.363_364del	p.(Ser122Glnfs*7)	Autosomal Recessive	Homozygote	paternal & maternal	Likely pathogenic	Frameshift	Developmental and epileptic encephalopathy 38	0	0.19244	yes			homo_LoF		0.197833	BGI
2017056	MECP2	X-153296071-GGGGGGCTGGTGGGGTCCTCGGAGCTCTCGGGCTCAGGTGGAGGT-G	NM_001110792.1	c.1200_1243del	p.(Pro401fs)	X-Linked	Heterozygote	de novo	pathogenic	Frameshift Truncation	Rett syndrome	0.89382	-1.2125	yes			het_ClinVar	X-linked	0.267217	BGI
2007454	SCO2	22-50962423-C-T	NM_001169109.1	c.418G>A	p.(Glu140Lys)	Autosomal Recessive	Homozygote	paternal & maternal	pathogenic	Missense	Mitochondrial complex IV deficiency, nuclear type 2	0	-1.612	yes			homo_ClinVar		0.200055	Agilent
2005721	CDK8	13-26956973-T-C	NM_001260.2	c.479T>C	p.(Met160Thr)	Autosomal Dominant	Heterozygote	de novo	Likely pathogenic	Missense	Intellectual developmental disorder with hypotonia and behavioral abnormalities	0.40964	3.6819	yes			het_denovo_missense		0.203135	Twist
2003073	DYNC1H1	14-102499497-T-C	NM_001376.4	c.10175T>C	p.(Met3392Thr)	Autosomal Dominant	Heterozygote	de novo	Likely pathogenic	Missense	Intellectual developmental disorder, autosomal dominant 13	1	10.967	yes			het_denovo_missense		0.203382	Agilent
2015560	SOX5	12-23689586-T-C	NM_006940.5	c.1789A>G	p.(Met597Val)	Autosomal Dominant	Heterozygote	de novo	Likely pathogenic	Missense	Lamb-Shaffer syndrome	0.99995	3.1513	yes			het_denovo_missense, het_denovo_inSilico		0.204191	BGI
2016230	SOX5	12-23696157-T-A	NM_006940.5	c.1759A>T	p.(Ser587Cys)	Autosomal Dominant	Heterozygote	de novo	Likely pathogenic	Missense	Lamb-Shaffer syndrome	0.99995	3.15	yes			het_denovo_missense		0.205335	Twist
2008707	FRMD7	X-131214033-C-G	NM_194277.2	c.1050+1G>C	p.?	X-Linked	Hemizygote	maternal	Likely pathogenic	Splice Donor	Nystagmus 1, congenital, X-linked	0.72983	0.70381	yes			hemi_LoF		0.205572	BGI
2007507	TCOF1	5-149754565-GCCAAGGAGTCC-G	NM_000356.3	c.1099_1109del	p.(Lys367Glnfs*10)	Autosomal Dominant	Heterozygote	unknown	pathogenic	Frameshift Truncation	Treacher Collins syndrome 1	0.9541	0.33899	yes			het_LOF		0.286553	Agilent
2002380	YWHAG	7-75959244-G-A	NM_012479.3	c.394C>T	p.(Arg132Cys)	Autosomal Dominant	Heterozygote	de novo	pathogenic	Missense	Developmental and epileptic encephalopathy 56	0.964	2.9513	yes			het_denovo_missense, het_denovo_inSilico, het_ClinVar		0.207163	BGI
2009882	DDX3X	X-41205620-A-C	NM_001193416.2	c.1454A>C	p.(His485Pro)	X-Linked	Heterozygote	de novo	Likely pathogenic	Missense	Intellectual developmental disorder, X-linked syndromic, Snijders Blok type	0.99986	4.3295	yes			het_denovo_missense		0.207402	BGI
2015573	PGAP1	2-197711834-CA-C	NM_024989.3	c.2042del	p.(Leu681Argfs*4)	Autosomal Recessive	Compound_Heterozygote	parental	Likely pathogenic	Frameshift	Neurodevelopmental disorder with dysmorphic features, spasticity, and brain abnormalities	0	1.2603	yes			comp_het_ClinVar, comp_het_LOF		0.208068	BGI
2011638	MTOR	1-11168343-C-A	NM_004958.4	c.7529G>T	p.(Gly2510Val)	Autosomal Dominant	Heterozygote	de novo	Likely pathogenic	Missense	Smith-Kingsmore syndrome	1	7.0206	no	parents not reanalysed, not de novo. bias, only 1x in ClinVar as LP by us	not in filter criteria			0.211047	Twist
2017337	SLC6A8	X-152960203-C-A	NM_005629.3	c.1626C>A	p.(Tyr542*)	X-Linked	Hemizygote	de novo	pathogenic	Nonsense	Cerebral creatine deficiency syndrome 1	0.99778	3.0483	yes			hemi_LoF, hemi_denovo		0.211661	BGI
2002063	PACS1	11-65978677-C-T	NM_018026.3	c.607C>T	p.(Arg203Trp)	Autosomal Dominant	Heterozygote	maternal, mosaicism	pathogenic	Missense	Schuurs-Hoeijmakers syndrome	0.99999	3.71	yes			het_ClinVar		0.212736	BGI
2012765	QRICH1	3-49070148-G-A	NM_017730.3	c.1954C>T	p.(Arg652*)	Autosomal Dominant	Heterozygote	de novo	pathogenic	Nonsense	Ververi-Brady syndrome	0.99576	3.7104	yes			het_LoF, het_ClinVar		0.246439	BGI
2017810	VPS13B	8-100168953-T-A	NM_017890.4	c.2190T>A	p.(Tyr730*)	Autosomal Recessive	Compound_Heterozygote	parental	pathogenic	Nonsense	Cohen syndrome	0	0.98218	yes			comp_het_LoF		0.215057	BGI
2005248	CTCF	16-67650719-C-T	NM_001191022.1	c.40C>T	p.(Arg14Cys)	Autosomal Dominant	Heterozygote	de novo	Likely pathogenic	Missense	Intellectual developmental disorder, autosomal dominant 21	0.99994	4.4399	yes			het_denovo_missense		0.215741	Agilent
2004863	NFIB	9-14150161-CAG-C	NM_001190737.1	c.787_788del	p.(Leu263Valfs*16)	Autosomal Dominant	Heterozygote	de novo	Likely pathogenic	Frameshift Truncation	Macrocephaly, acquired, with impaired intellectual developmentNot Determined	0.99861	2.4743	yes			het_LoF, het_LoF_denovo		0.105214	BGI
2010257	FBXO11	2-48040977-T-C	NM_001190274.1	c.2036A>G	p.(Asn679Ser)	Autosomal Dominant	Heterozygote	de novo	Likely pathogenic	Missense	Intellectual developmental disorder with dysmorphic facies and behavioral abnormalities	1	4.3792	yes			het_denovo_missense, het_denovo_inSilico		0.217228	BGI
2013902	CLCN4	X-10163077-AG-A	NM_001256944.1	c.91del	p.(Asp31Thrfs*16)	X-Linked	Hemizygote	maternal	Likely pathogenic	Frameshift	Raynaud-Claes syndrome	0.99893	4.5166	yes			hemi_LoF		0.218455	BGI
2017894	KMT2A	11-118369110-G-A	NM_001197104.1	c.5828G>A	p.(Gly1943Glu)	Autosomal Dominant	Heterozygote	de novo	Likely pathogenic	Missense	Wiedemann-Steiner syndrome	1	6.2276	yes			het_denovo_missense, het_denovo_inSilico		0.220738	BGI
2011148	SLC25A1	22-19164412-G-A	NM_005984.5	c.578C>T	p.(Ser193Leu)	Autosomal Recessive	Compound_Heterozygote		Likely pathogenic	Missense	Combined D-2- and L-2-hydroxyglutaric aciduria	0.06	1.2386	yes			comp_het_ClinVar		0.22677	Twist
2011148	SLC25A1	22-19163735-G-A	NM_005984.5	c.844C>T	p.(Arg282Cys)	Autosomal Recessive	Compound_Heterozygote		pathogenic	Missense	Combined D-2- and L-2-hydroxyglutaric aciduria	0.06	1.2386	yes			comp_het_ClinVar		0.22677	Twist
2013805	MYH7	14-23894144-G-A	NM_000257.3	c.2513C>T	p.(Pro838Leu)	Autosomal Dominant	Heterozygote	de novo	pathogenic	Missense	Cardiomyopathy, hypertrophic, 1	0	3.9329	yes			het_ClinVar, het_denovo_missense , het_denovo_inSilico		0.226838	BGI
2001132	GATAD2B	1-153789853-G-A	NM_020699.3	c.895C>T	p.(Gln299*)	Autosomal Dominant	Heterozygote	de novo	pathogenic	Nonsense	GAND syndrome	0.99998	3.161	yes			het_LoF, het_LoF_denovo		0.170084	BGI
2008186	CIC	19-42794805-C-T	NM_001304815.1	c.4612C>T	p.(Gln1538*)	Autosomal Dominant	Heterozygote	de novo	pathogenic	Nonsense	Intellectual developmental disorder, autosomal dominant 45	0.99999	0.72576	yes			het_LoF, het_LOF_denovo		0.295448	Twist
2005083	PPP2R5D	6-42975009-G-A	NM_001270476.1	c.145G>A	p.(Glu49Lys)	Autosomal Dominant	Heterozygote	de novo	pathogenic	Missense	Intellectual developmental disorder, autosomal dominant 35	0.99993	3.6476	yes			het_ClinVar		0.231407	Agilent
2008753	KCNB1	20-47990914-C-T	NM_004975.3	c.1183G>A	p.(Gly395Arg)	Autosomal Dominant	Heterozygote	unknown	Likely pathogenic	Missense	Developmental and epileptic encephalopathy 26	0.99977	4.269	yes			het_ClinVar		0.232601	BGI
2015469	EIF3F	11-8016013-T-G	NM_003754.2	c.694T>G	p.(Phe232Val)	Autosomal Recessive	Homozygote	paternal & maternal	pathogenic	Missense	Intellectual developmental disorder with dysmorphic facies and behavioral abnormalities	0.97044	-0.10831	yes			homo_ClinVar		0.237354	BGI
2017427	SAMD9L	7-92762380-T-C	NM_152703.3	c.2905A>G	p.(Thr969Ala)	Autosomal Dominant	Heterozygote	de novo	Likely pathogenic	Missense	Ataxia-pancytopenia syndrome	0	1.6345	no	Z 1.63, bias: only reported 1x as LP in ClinVar by us	Z too low			0.242953	BGI
2012359	KCNB1	20-47991181-G-A	NM_004975.3	c.916C>T	p.(Arg306Cys)	Autosomal Dominant	Heterozygote	unknown	pathogenic	Missense	Developmental and epileptic encephalopathy 26	0.99977	4.269	yes			het_ClinVar		0.243829	BGI
2002086	FOXP1	3-71026147-T-C	NM_001244810.1	c.1475A>G	p.(Tyr492Cys)	Autosomal Dominant	Heterozygote	de novo	Likely pathogenic	Missense	Intellectual developmental disorder with language impairment with or without autistic features	0.99998	2.2759	yes			het_denovo_missense		0.244087	Twist
2010359	CAMK2A	5-149629844-T-C	NM_015981.3	c.845A>G	p.(His282Arg)	Autosomal Dominant	Heterozygote	unknown	pathogenic	Missense	Intellectual developmental disorder, autosomal dominant 53	0.99845	4.6751	yes			het_ClinVar		0.244267	Twist
2011152	TAOK1	17-27804704-C-T	NM_020791.2	c.332C>T	p.(Ser111Phe)	Autosomal Dominant	Heterozygote	de novo	Likely pathogenic	Missense	Developmental delay with or without intellectual impairment or behavioral abnormalities	0.99787	4.8186	yes			het_denovo_missense, het_denovo_inSilico		0.245936	BGI
2017401	TANC2	17-61345120-G-GCCCACTTGGAAGA	NM_025185.3	c.826_838dup	p.(Leu280Profs*10)	Autosomal Dominant	Heterozygote	de novo	pathogenic	Frameshift Elongation	Intellectual developmental disorder with autistic features and language delay, with or without seizures	1	2.3435	yes			het_LOF, het_LoF_denovo		0.143837	Twist
2004051	KMT2E	7-104749474-C-G	NM_182931.2	c.3554C>G	p.(Ser1185*)	Autosomal Dominant	Heterozygote	de novo	Likely pathogenic	Nonsense	O'Donnell-Luria-Rodan syndrome	1	1.4204	yes			het_LOF, het_LOF_denovo		0.145873	Agilent
2007133	MAPK8IP3	16-1812389-G-A	NM_001040439.1	c.1556G>A	p.(Arg519Gln)	Autosomal Dominant	Heterozygote	de novo	Likely pathogenic	Missense	Neurodevelopmental disorder with or without variable brain abnormalities	1	2.8844	yes			het_denovo_missense		0.24755	Agilent
2015120	STXBP1	9-130438950-T-G	NM_003165.3	c.1277T>G	p.(Leu426Arg)	Autosomal Dominant	Heterozygote	maternal, mosaicism	Likely pathogenic	Missense	Developmental and epileptic encephalopathy 4	1	4.263	yes			het_ClinVar		0.248065	BGI
2004418	MAP3K7	6-91228271-G-A	NM_003188.3	c.1454C>T	p.(Pro485Leu)	Autosomal Dominant	Heterozygote	de novo	pathogenic	Missense	Frontometaphyseal dysplasia 2	0.99971	2.786	yes			het_denovo_missense		0.248992	Agilent
2005290	SCN1A	2-166894608-G-A	NM_001165963.1	c.2624C>T	p.(Thr875Met)	Autosomal Dominant	Heterozygote	de novo	pathogenic	Missense	Generalized epilepsy with febrile seizures plus, type 2	1	5.2206	yes			het_ClinVar, het_denovo_missense		0.249196	Agilent
2011586	MECP2	X-153296806-G-A	NM_004992.3	c.473C>T	p.(Thr158Met)	X-Linked	Heterozygote		pathogenic	Missense	Rett syndrome	0.89382	-1.2125	yes			het_ClinVar		0.249812	Twist
2008438	DNM1L	12-32883955-G-A	NM_001278463.1	c.1087G>A	p.(Gly363Ser)	Autosomal Dominant	Heterozygote	de novo	Likely pathogenic	Missense	Encephalopathy, lethal, due to defective mitochondrial peroxisomal fission 1	0	3.8282	yes			het_denovo_missense		0.250018	Agilent
2002138	SCN1A	2-166893012-A-G	NM_001165963.1	c.2975T>C	p.(Leu992Pro)	Autosomal Dominant	Heterozygote	de novo	Likely pathogenic	Missense	Generalized epilepsy with febrile seizures plus, type 2	1	5.2206	yes			het_denovo_missense, het_denovo_inSilico		0.250035	Twist
2007483	SOX11	2-5833200-A-G	NM_003108.3	c.347A>G	p.(Tyr116Cys)	Autosomal Dominant	Heterozygote	de novo	pathogenic	Missense	Coffin-Siris syndrome 9	0.85844	1.95	yes			het_denovo_inSilico		0.253017	Agilent
2005687	IQSEC2	X-53265644-GGCCGCATCATACCTTTCTGCTTCTCCA-G	NM_001111125.2	c.3284_3310del	p.(Leu1095_Arg1103del)	X-Linked	Hemizygote	de novo	Likely pathogenic	Disruptive Inframe Deletion	Intellectual developmental disorder, X-linked 1	0.99998	5.1894	yes			hemi_LoF, hemi_denovo		0.255413	Twist
2011412	QARS1	3-49137482-G-A	NM_001272073.1	c.1174C>T	p.(Arg392Trp)	Autosomal Recessive	Compound_Heterozygote	parental	pathogenic	Missense	Microcephaly, progressive, seizures, and cerebral and cerebellar atrophy	0	0.22	yes			comp_het_ClinVar		0.256208	BGI
2010233	ASXL3	18-31324147-CAG-C	NM_030632.2	c.4336_4337del	p.(Arg1446Glyfs*3)	Autosomal Dominant	Heterozygote	de novo	pathogenic	Frameshift Truncation	Bainbridge-Ropers syndrome	1	0.60715	yes			het_LoF, het_LoF_denovo		0.179277	BGI
2018226	PIGT	20-44048865-T-A	NM_015937.5	c.769+2T>A	p.?	Autosomal Recessive	Compound_Heterozygote	maternal	Likely pathogenic	Splice Donor	Multiple congenital anomalies-hypotonia-seizures syndrome 3	0	0.27694	yes			comp_het_LoF		0.258573	Twist
2018226	PIGT	20-44054311-G-A	NM_015937.5	c.1582G>A	p.(Val528Met)	Autosomal Recessive	Compound_Heterozygote	paternal	Likely pathogenic	Missense	Multiple congenital anomalies-hypotonia-seizures syndrome 3	0	0.27694	yes			comp_het_LOF		0.258573	Twist
2015186	FBXO11	2-48059940-A-AT	NM_001190274.1	c.1120dup	p.(Ile374Asnfs*2)	Autosomal Dominant	Heterozygote		Likely pathogenic	Frameshift	Intellectual developmental disorder with dysmorphic facies and behavioral abnormalities	1	4.3792	yes			het_LoF		0.187485	BGI
2006302	ADNP	20-49510541-AC-A	NM_015339.2	c.709del	p.(Val237Tyrfs*11)	Autosomal Dominant	Heterozygote	de novo	Likely pathogenic	Frameshift Truncation	Helsmoortel-van der Aa syndrome	1	2.0722	yes			het_LOF, het_LOF_denovo		0.198527	Agilent
2007111	RFXANK	19-19308935-TG-T	NM_001278727.1	c.394del	p.(Ala132Glnfs*50)	Autosomal Recessive	Homozygote	unknown	Likely pathogenic	Frameshift	Bare lymphocyte syndrome, type II, complementation group B	0.086716	0.2664	yes			homo_LOF		0.262095	Agilent
2016898	ASXL3	18-31323232-AAACTTAG-A	NM_030632.2	c.3423_3429del	p.(Asn1141Lysfs*113)	Autosomal Dominant	Heterozygote	unknown	Likely pathogenic	Frameshift Truncation	Bainbridge-Ropers syndrome	1	0.60715	yes			het_LoF		0.21459	BGI
2017098	KCNT1	9-138656907-C-T	NM_020822.2	c.1066C>T	p.(Arg356Trp)	Autosomal Dominant	Heterozygote	de novo	pathogenic	Missense	Developmental and epileptic encephalopathy 14	0	2.8585	yes			het_denovo_missense, het_denovo_inSilico, het_ClinVar		0.26549	BGI
2008967	ASXL3	18-31323756-C-G	NM_030632.2	c.3944C>G	p.(Ser1315*)	Autosomal Dominant	Heterozygote	de novo	pathogenic	Nonsense	Bainbridge-Ropers syndrome	1	0.60715	yes			het_LoF, het_LoF_denovo		0.217156	BGI
2016513	DEPDC5	22-32198757-CG-C	NM_001242896.1	c.1018del	p.(Val340Trpfs*11)	Autosomal Dominant	Heterozygote	maternal	Likely pathogenic	Frameshift Truncation	Epilepsy, familial focal, with variable foci 1	1	2.6501	yes			het_LoF, het_ClinVar		0.231156	BGI
2008570	CHD2	15-93540530-G-T	NM_001271.3	c.3782G>T	p.(Trp1261Leu)	Autosomal Dominant	Heterozygote	de novo	Likely pathogenic	Missense	Developmental and epileptic encephalopathy 94	1	5.2052	yes			het_denovo_missense		0.269248	Agilent
2013894	CARMIL2	16-67681670-G-C	NM_001013838.1	c.958+1G>C	p.?	Autosomal Recessive	Homozygote	paternal & maternal	Likely pathogenic	Splice Donor	Immunodeficiency 58	0	1.57	yes			homo_LoF		0.269428	BGI
2016357	CHD7	8-61774881-C-T	NM_017780.3	c.7957C>T	p.(Arg2653*)	Autosomal Dominant	Heterozygote	de novo	pathogenic	Nonsense	CHARGE syndrome	1	3.2193	yes			het_LOF, het_LOF_denovo		0.231232	Agilent
2008780	KCNQ5	6-73821107-C-T	NM_001160133.1	c.1106C>T	p.(Pro369Leu)	Autosomal Dominant	Heterozygote	de novo	pathogenic	Missense	Intellectual developmental disorder, autosomal dominant 46	0.98011	3.3177	yes			het_denovo_missense		0.26983	Agilent
2016124	CDKL5	X-18622857-C-T	NM_003159.2	c.1813C>T	p.(Gln605*)	X-Linked	Heterozygote	de novo	pathogenic	Nonsense	Developmental and epileptic encephalopathy 2	1	2.7357	yes			het_ClinVar		0.257387	Agilent
2015340	CYFIP2	5-156721843-C-T	NM_001037333.2	c.259C>T	p.(Arg87Cys)	Autosomal Dominant	Heterozygote	de novo	pathogenic	Missense	Developmental and epileptic encephalopathy 65	1	6.0129	yes			het_ClinVar		0.278423	Agilent
2013700	GABRA1	5-161322699-C-T	NM_000806.5	c.884C>T	p.(Thr295Ile)	Autosomal Dominant	Heterozygote	de novo	Likely pathogenic	Missense	Developmental and epileptic encephalopathy 19	0.91489	3.1498	yes			het_ClinVar		0.283794	Agilent
2004905	SCN1A	2-166911265-G-A	NM_001165963.1	c.485C>T	p.(Thr162Ile)	Autosomal Dominant	Heterozygote	unknown	Likely pathogenic	Missense	Generalized epilepsy with febrile seizures plus, type 3	1	5.2206	yes			het_ClinVar, het_denovo_missense, het_denovo_inSilico		0.284213	BGI
2005156	ARID1B	6-157100549-AG-A	NM_020732.3	c.1488del	p.(Arg496Argfs*6)	Autosomal Dominant	Heterozygote	de novo	pathogenic	Frameshift Truncation	Coffin-Siris syndrome 1	1	2.5854	yes			het_LOF, het_LOF_denovo		0.259866	Agilent
2016622	STXBP1	9-130444840-G-A	NM_003165.3	c.1702+1G>A	p.?	Autosomal Dominant	Heterozygote	de novo	pathogenic	Splice Donor	Developmental and epileptic encephalopathy 4	1	4.263	yes			het_LOF, het_ClinVar		0.262055	Agilent
2018169	ANKRD17	4-73986692-CGATT-C	NM_032217.4	c.3751_3758delinsGGAC	p.(Asn1251Glyfs*7)	Autosomal Dominant	Heterozygote	de novo	Likely pathogenic	Frameshift Truncation	Chopra-Amiel-Gordon syndrome	1	5.3588	yes			het_LoF, het_LoF_denovo		0.262543	BGI
2013944	SCN1A	2-166848441-TG-T	NM_001165963.1	c.5343del	p.(Tyr1781fs)	Autosomal Dominant	Heterozygote	unknown	pathogenic	Frameshift Truncation	Generalized epilepsy with febrile seizures plus, type 2	1	5.2206	yes			het_LoF		0.267748	BGI
2011420	SET	9-131455995-AC-A	NM_001122821.1	c.612del	p.(Trp205Glyfs*13)	Autosomal Dominant	Heterozygote	de novo	Likely pathogenic	Frameshift	Intellectual developmental disorder, autosomal dominant 58	1	2.6574	yes			het_LoF, het_LoF_denovo		0.269583	BGI
2011230	KCNT1	9-138660694-G-A	NM_020822.2	c.1421G>A	p.(Arg474His)	Autosomal Dominant	Heterozygote	de novo	pathogenic	Missense	Developmental and epileptic encephalopathy 14	0	2.8585	yes			het_denovo_missense, het_denovo_inSilico, het_ClinVar		0.300199	BGI
2003920	GRIN1	9-140057091-G-C	NM_000832.6	c.1913G>C	p.(Gly638Ala)	Autosomal Dominant	Heterozygote	de novo	Likely pathogenic	Missense	Neurodevelopmental disorder with or without hyperkinetic movements and seizures, autosomal dominant	0.97629	6.2157	yes			het_denovo_missense		0.301085	Agilent
2015542	KCNQ2	20-62069979-T-C	NM_172107.3	c.1022A>G	p.(Gln341Arg)	Autosomal Dominant	Heterozygote	de novo	pathogenic	Missense	Developmental and epileptic encephalopathy 7	0.99998	4.0411	yes			het_denovo_missense		0.306184	Agilent
2006407	CHD7	8-61765556-G-A	NM_017780.3	c.6272G>A	p.(Trp2091*)	Autosomal Dominant	Heterozygote	de novo	pathogenic	Nonsense	CHARGE syndrome	1	3.2193	yes			het_LOF, het_LOF_denovo		0.271629	Agilent
2004658	SCN1A	2-166915113-A-G	NM_001165963.1	c.350T>C	p.(Leu117Pro)	Autosomal Dominant	Heterozygote	de novo	pathogenic	Missense	Generalized epilepsy with febrile seizures plus, type 6	1	5.2206	yes			het_denovo_missense, het_ClinVar, het_denovo_inSilico		0.326883	Twist
2013542	SCN1A	2-166908360-A-T	NM_001165963.1	c.833T>A	p.(Ile278Lys)	Autosomal Dominant	Heterozygote	unknown	Likely pathogenic	Missense	Generalized epilepsy with febrile seizures plus, type 7	1	5.2206	yes			het_denovo_missense		0.334244	Agilent
2018135	ASXL3	18-31318567-T-TGGCAGAACAACAGCCAAAAAGCATGAAAAGCCCAGCTTCTCCAGAGCCTG	NM_030632.2	c.1201_1250dup	p.(Phe418Glnfs*8)	Autosomal Dominant	Heterozygote	de novo	pathogenic	Frameshift Elongation	Bainbridge-Ropers syndrome	1	0.60715	yes			het_LoF, het_LoF_denovo		0.284237	BGI
2010057	ACADS	12-121174883-TGGA-T	NM_000017.3	c.310_312del	p.(Glu104del)	Autosomal Recessive	Compound_Heterozygote	paternal & maternal	pathogenic	Inframe Deletion	Acyl-CoA dehydrogenase, short-chain, deficiency of	0	0.58444	yes			comp_het_ClinVar		n.a.	BGI
2010057	ACADS	12-121177150-C-T	NM_000017.3	c.1138C>T	p.(Arg380Trp)	Autosomal Recessive	Compound_Heterozygote	paternal & maternal	pathogenic	Missense	Acyl-CoA dehydrogenase, short-chain, deficiency of	0	0.58444	yes			comp_het_ClinVar		n.a.	BGI
2016169	ATP7B	13-52518281-G-T	NM_000053.3	c.3207C>A	p.(His1069Gln)	Autosomal Recessive	Compound_Heterozygote		pathogenic	Missense	Wilson disease	0	-0.88091	no	MAF 0.09 %	too often in gnomAd			n.a.	BGI
2016169	ATP7B	13-52520508-G-A	NM_000053.3	c.2972C>T	p.(Thr991Met)	Autosomal Recessive	Compound_Heterozygote		Likely pathogenic	Missense	Wilson disease	0	-0.88091	no	MAF 0.1 %	too often in gnomAd			n.a.	BGI
2005562	PRICKLE1	12-42866191-T-C	NM_153026.2	c.128A>G	p.(Glu43Gly)	Autosomal Dominant	Heterozygote	de novo	Likely pathogenic	Missense	Epilepsy, progressive myoclonic 1B	0.99999	1.8336	no	Z 1.8 and recessive inheritance mode	Z too low, MoI mismatch in OMIM			n.a.	Twist
2001985	PHF6	X-133549118-G-C	NM_001015877.1	c.802G>C	p.(Val268Leu)	X-Linked	Heterozygote	de novo	Likely pathogenic	Missense	Borjeson-Forssman-Lehmann syndrome	0.99784	2.2833	yes			het_denovo_inSilico, het_denovo_missense		n.a.	BGI
2013964	MYO7A	11-76909548-C-T	NM_000260.3	c.4450C>T	p.(Leu1484Phe)	Autosomal Recessive	Compound_Heterozygote	parental	Likely pathogenic	Missense	Usher syndrome, type 1B	0	1.0726	no	MAF 0.04 %	too often in gnomAD			n.a.	BGI
2000326	PAH	12-103246593-G-A	NM_000277.1	c.842C>T	p.(Pro281Leu)	Autosomal Recessive	Compound_Heterozygote		pathogenic	Missense	Phenylketonuria	0	-0.64755	no	MAF 0.0102 % in gnomAD	too often in gnomAd			n.a.	BGI
2000326	PAH	12-103306594-A-G	NM_000277.1	c.143T>C	p.(Leu48Ser)	Autosomal Recessive	Compound_Heterozygote		pathogenic	Missense	Phenylketonuria	0	-0.64755	no	MAF 0.012 % in gnomAD	too often in gnomAd			n.a.	BGI
2012566	PGAP1	2-197738305-T-C	NM_024989.3	c.1501-2A>G	p.?	Autosomal Recessive	Compound_Heterozygote	maternal	pathogenic	Splice Acceptor variant	Neurodevelopmental disorder with dysmorphic features, spasticity, and brain abnormalities	0	1.2603	yes			comp_het_LOF		n.a.	BGI
2012566	PGAP1	2-197750182-A-T	NM_024989.3	c.1238T>A	p.(Leu413*)	Autosomal Recessive	Compound_Heterozygote	paternal	Likely pathogenic	Nonsense	Neurodevelopmental disorder with dysmorphic features, spasticity, and brain abnormalities	0	1.2603	yes			comp_het_LoF		n.a.	BGI
2003308	CC2D1A	19-14031712-G-GGGCT	NM_017721.4	c.1620_1623dup	p.(Pro542Alafs*38)	Autosomal Recessive	Compound_Heterozygote	parental	Likely pathogenic	Frameshift Elongation	Intellectual developmental disorder, autosomal recessive 3	0.0084599	0.94059	no	2nd var MAF 0,06%	too often in gnomAd			n.a.	BGI
2015260	PRUNE1	1-150991126-G-A	NM_021222.2	c.316G>A	p.(Asp106Asn)	Autosomal Recessive	Homozygote	paternal & maternal	pathogenic	Missense	Neurodevelopmental disorder with microcephaly, hypotonia, and variable brain anomalies	0.01	1.11	yes			homo_ClinVar		n.a.	BGI
2007051	AIFM1	X-129281567-G-A	NM_004208.3	c.506C>T	p.(Pro169Leu)	X-Linked	Heterozygote	de novo	Likely pathogenic	Missense	Combined oxidative phosphorylation deficiency 6	0.99795	2.4941	no	because of recessive inheritance mode	MoI mismatch in OMIM			n.a.	Twist
2016143	GNAI1	7-79818291-C-A	NM_002069.5	c.143C>A	p.(Thr48Lys)	Autosomal Dominant	Heterozygote	de novo	Likely pathogenic	Missense	Neurodevelopmental disorder with hypotonia, impaired speech, and behavioral abnormalities	0.91125	2.6279	yes			het_denovo_inSilico, het_denovo_missense		n.a.	BGI
2009941	ARV1	1-231124177-CAAAT-C	NM_022786.3	c.291_294delAAAT	p.Asn98Serfs*16	Autosomal Recessive	Homozygote	paternal & maternal	Likely pathogenic	Frameshift Truncation	Developmental and epileptic encephalopathy 38	0.035867	0.19244	yes			homo_LOF		n.a.	Agilent
2004062	FH	1-241661227-A-ATTT	NM_000143.3	c.1431_1433dup	p.(Lys477dup)	Autosomal Recessive	Homozygote	paternal & maternal	Likely pathogenic	Disruptive Inframe Insertion	Fumarase deficiency	0.09	1.2708	no	2x homo in GnomAD	too often in gnomAD			n.a.	Agilent
2005685	SCN1A	19-11230823-TCA-T	NM_001165963.1	c.2584C>T	p.(Arg862*)	Autosomal Dominant	Heterozygote	de novo	pathogenic	Frameshift	Generalized epilepsy with febrile seizures plus, type 4	1	5.2206	yes			het_LOF, het_LOF_denovo, het_ClinVar		0.296625	Twist
2015609	SCN1A	2-166866341-A-AC	NM_001165963.3	c.3889dup	p.(Val1297Glyfs*35)	Autosomal Dominant	Heterozygote	unknown	Likely pathogenic	Frameshift	Generalized epilepsy with febrile seizures plus, type 5	1	5.2206	yes			het_LOF		0.320688	Twist
2014035	KCNT1	9-138661828-A-G	NM_020822.2	c.1546A>G	p.(Met516Val)	Autosomal Dominant	Heterozygote	de novo	pathogenic	Missense	Developmental and epileptic encephalopathy 14	0	2.8585	no	quality/AltAF low in old bam, not in new bam	poor quality			n.a.	BGI
2010056	NUS1	6-118028165-G-A	NM_138459.3	c.869G>A	p.(Arg290His)	Autosomal Recessive	Homozygote	paternal & maternal	pathogenic	Missense	Intellectual developmental disorder, autosomal dominant 55, with seizures	0.98117	0.87623	no	bias, only 1x as P in ClinVar by us	not in filter criteria			n.a.	BGI
2008106	ATP6V0A1	17-40665967	NM_001130021.3	c.2219G>A	p.(Arg740Gln)	Autosomal Dominant	Heterozygote	unknown	Likely pathogenic	Missense	Developmental and epileptic encephalopathy 104	0.99797	3.7439	yes			het_denovo_missense, het_denovo_inSilico		n.a.	Twist
2012099	RUSC2	9-35558370-T-A	NM_001135999.1	c.3235+2T>A	p.?	Autosomal Recessive	Compound_Heterozygote	parental	pathogenic	Splice Donor	Intellectual developmental disorder, autosomal recessive 61	0.99949	0.95056	yes			comp_het_LoF		n.a.	Twist
2015355	CSNK2A1	20-472926-T-C	NM_001895.3	c.593A>G	p.(Lys198Arg)	Autosomal Dominant	Heterozygote	de novo	pathogenic	Missense	Okur-Chung neurodevelopmental syndrome	0.98711	3.7123	no	1x in gnomAD	too often in gnomAd			n.a.	BGI
2009925	CSNK2A1	20-476401-T-C	NM_001895.3	c.472A>G	p.(Lys158Glu)	Autosomal Dominant	Heterozygote	de novo	Likely pathogenic	Missense	Okur-Chung neurodevelopmental syndrome	0.98711	3.7123	yes			het_denovo_missense, het_denovo_inSilico		n.a.	BGI
2011587	HCN1	5-45396653-C-A	NM_021072.4	c.1171G>T	p.(Gly391Cys)	Autosomal Dominant	Heterozygote	unknown	pathogenic	Missense	Developmental and epileptic encephalopathy 24	0.99989	3.6647	no	not covered by our filters: Single-exome, not in ClinVar	not in filter criteria			n.a.	Twist
2009797	DDX3X	X-41203002-C-G	NM_001193416.2	c.692C>G	p.(Thr231Ser)	X-Linked	Heterozygote	de novo	Likely pathogenic	Missense	Intellectual developmental disorder, X-linked syndromic, Snijders Blok type	0.99986	4.3295	yes			het_denovo_missense, het_denovo_inSilico		n.a.	BGI
2013464	KMT2A	11-118350900-G-A	NM_001197104.1	c.3581G>A	p.(Cys1194Tyr)	Autosomal Dominant	Heterozygote	unknown	Likely pathogenic	Missense	Wiedemann-Steiner syndrome	1	6.2276	no	not de novo, Duo-Exome	not in filter criteria			n.a.	BGI
2009441	TUBA1A	12-49579707-C-T	NM_001270399.1	c.442G>A	p.(Gly148Arg)	Autosomal Dominant	Mosaik	de novo	Likely pathogenic	Missense	Lissencephaly 3	0.96654	5.584	no	not called as de novo, parents not reanalysed	not in filter criteria			n.a.	Twist
2013828	SCN2A	2-166237622-T-G	NM_021007.2	c.4466T>G	p.(Phe1489Cys)	Autosomal Dominant	Heterozygote	de novo	Likely pathogenic	Missense	Developmental and epileptic encephalopathy 11	1	6.4584	no	only 16 reads	poor quality			n.a.	BGI

## Sheet: CNVs
Person_ID	Inheritance	Classification	CNV_Copy_Number_Type	CNV_Copy_Number	CNV_ISCN_Nomenclature	CNV_Affected_single_Genes	enrichment kit
2001451		Likely pathogenic	Deletion	1	seq[GRCh37] 6p22.1(27998258_29634012)x1		Agilent
2000107		pathogenic	Deletion	1	seq[GRCh37] 7p22.1p21.3(6148772_12323757)x1		Agilent
2006407		pathogenic	Deletion	1	seq[GRCh37] Xp11.3(44886920_44934656)x1		Agilent
2007703		pathogenic	Duplication	3	seq[GRCh37] 16p11.2(29282753_30198151)x3		Agilent
2016700		pathogenic	Deletion	1	seq[GRCh37] 7(117144246_117149256)x1	CFTR	Agilent
2007488		Likely pathogenic	Deletion	1	seq[GRCh37] 2(197194217_197194516)x1	HECW2	Agilent
2002331	de novo	pathogenic	Deletion	1	seq[GRCh37] 9(36214771_36218204)x1	KMT2B	BGI
2009739		pathogenic	Duplication	3	seq[GRCh37] Xp22.33q28(60814_155236712)x3		BGI
2010082		Likely pathogenic	Duplication	3	seq[GRCh37] 1q21.1q.21.2(147061832_148411223)x3		BGI
2012508		pathogenic	Duplication	3	seq[GRCh37] 16p13.11(15129970_16293190)x3		BGI
2009640		pathogenic	Deletion	1	seq[GRCh37] 15q11.2(22576118_23272733)x1		BGI
2015683		Likely pathogenic	Deletion	1	seq[GRCh37] 2q23.1q23.1(148702266_148880236)x1		BGI
2016441		pathogenic	Deletion	1	seq[GRCh37] 7q11.22(70113409_70196356)x1		BGI
2017996		pathogenic	Deletion	1	seq[GRCh37] 16p12.2(21747738_22435811)x1		Twist
2002049	maternal	pathogenic	Duplication	2	seq[GRCh37] Xq22.2(102792965_103161779x2		Twist
2007778		pathogenic	Deletion	1	seq[GRCh37] 15q13.2q13.3(30745198_32605011)x1		Twist
2013163		pathogenic	Deletion	1	seq[GRCh37] 16(21869250_22524572)x1		Twist
2013239		pathogenic	Deletion	1	seq[GRCh37] 17p13.3(2566025_2842798)x1		Twist

## Sheet: SNVs_lost
Person_ID	gene	Variant_VCF_Genomic	transcript	cDNA	AA	Observed_Inheritance	Zygosity	Inheritance	Classification	molecular_consequence	matchings OMIM phenotype	pLI	mis_z	detected	why_not_detected_elaborated	why_not_detected	found_filter_setting	HPO_sim	enrichment
2016169	ATP7B	13-52518281-G-T	NM_000053.3	c.3207C>A	p.(His1069Gln)	Autosomal Recessive	Compound_Heterozygote		pathogenic	Missense	Wilson disease	0	-0.88091	no	MAF 0.09 %	too often in gnomAd		n.a.	BGI
2016169	ATP7B	13-52520508-G-A	NM_000053.3	c.2972C>T	p.(Thr991Met)	Autosomal Recessive	Compound_Heterozygote		Likely pathogenic	Missense	Wilson disease	0	-0.88091	no	MAF 0.1 %	too often in gnomAd		n.a.	BGI
2014035	KCNT1	9-138661828-A-G	NM_020822.2	c.1546A>G	p.(Met516Val)	Autosomal Dominant	Heterozygote	de novo	pathogenic	Missense	Developmental and epileptic encephalopathy 14	0	2.8585	no	quality/AltAF low in old bam, not in new bam	poor quality		n.a.	BGI
2013964	MYO7A	11-76909548-C-T	NM_000260.3	c.4450C>T	p.(Leu1484Phe)	Autosomal Recessive	Compound_Heterozygote	parental	Likely pathogenic	Missense	Usher syndrome, type 1B	0	1.0726	no	MAF 0.04 %	too often in gnomAD		n.a.	BGI
2000326	PAH	12-103246593-G-A	NM_000277.1	c.842C>T	p.(Pro281Leu)	Autosomal Recessive	Compound_Heterozygote		pathogenic	Missense	Phenylketonuria	0	-0.64755	no	MAF 0.0102 % in gnomAD	too often in gnomAd		n.a.	BGI
2000326	PAH	12-103306594-A-G	NM_000277.1	c.143T>C	p.(Leu48Ser)	Autosomal Recessive	Compound_Heterozygote		pathogenic	Missense	Phenylketonuria	0	-0.64755	no	MAF 0.012 % in gnomAD	too often in gnomAd		n.a.	BGI
2017427	SAMD9L	7-92762380-T-C	NM_152703.3	c.2905A>G	p.(Thr969Ala)	Autosomal Dominant	Heterozygote	de novo	Likely pathogenic	Missense	Ataxia-pancytopenia syndrome	0	1.6345	no	Z 1.63, bias: only reported 1x as LP in ClinVar by us	Z too low		0.242953	BGI
2003308	CC2D1A	19-14031712-G-GGGCT	NM_017721.4	c.1620_1623dup	p.(Pro542Alafs*38)	Autosomal Recessive	Compound_Heterozygote	parental	Likely pathogenic	Frameshift Elongation	Intellectual developmental disorder, autosomal recessive 3	0.0084599	0.94059	no	2nd var MAF 0,06%	too often in gnomAd		n.a.	BGI
2004062	FH	1-241661227-A-ATTT	NM_000143.3	c.1431_1433dup	p.(Lys477dup)	Autosomal Recessive	Homozygote	paternal & maternal	Likely pathogenic	Disruptive Inframe Insertion	Fumarase deficiency	0.09	1.2708	no	2x homo in GnomAD	too often in gnomAD		n.a.	Agilent
2012491	COL10A1	6-116442507-G-A	NM_000493.3	c.772C>T	p.(Arg258*)	Autosomal Dominant	Heterozygote	unknown	Likely pathogenic	Nonsense	Metaphyseal chondrodysplasia, Schmid type	0.3559	-1.1489	no	pLI too low, only conflicting in ClinVar (1x B, 1x LP)	pLI too low		n.a.	BGI
2007684	PRRT2	16-29825015-G-GC	NM_145239.2	c.649dup	p.(Arg217Profs*8)	Autosomal Dominant	Heterozygote	maternal	pathogenic	Frameshift	Seizures, benign familial infantile, 2	0.57919	0.2254	no	MAF 0.4% in GnomAD	too often in gnomAd		n.a.	BGI
2009745	MECP2	X-153296000-C-CTAGTGACG	NM_004992.3	c.1278_1279insCGTCACTA	p.(Asp427Argfs*3)	X-Linked	Heterozygote	de novo	pathogenic	Frameshift Elongation	Rett syndrome	0.89382	-1.2125	no	bias (only reported in ClinVar by us), pLI too low	pLI too low		0.246591	Agilent
2009441	TUBA1A	12-49579707-C-T	NM_001270399.1	c.442G>A	p.(Gly148Arg)	Autosomal Dominant	Mosaik	de novo	Likely pathogenic	Missense	Lissencephaly 3	0.96654	5.584	no	not called as de novo, parents not reanalysed	not in filter criteria		n.a.	Twist
2010056	NUS1	6-118028165-G-A	NM_138459.3	c.869G>A	p.(Arg290His)	Autosomal Recessive	Homozygote	paternal & maternal	pathogenic	Missense	Intellectual developmental disorder, autosomal dominant 55, with seizures	0.98117	0.87623	no	bias, only 1x as P in ClinVar by us	not in filter criteria		n.a.	BGI
2015355	CSNK2A1	20-472926-T-C	NM_001895.3	c.593A>G	p.(Lys198Arg)	Autosomal Dominant	Heterozygote	de novo	pathogenic	Missense	Okur-Chung neurodevelopmental syndrome	0.98711	3.7123	no	1x in gnomAD	too often in gnomAd		n.a.	BGI
2007051	AIFM1	X-129281567-G-A	NM_004208.3	c.506C>T	p.(Pro169Leu)	X-Linked	Heterozygote	de novo	Likely pathogenic	Missense	Combined oxidative phosphorylation deficiency 6	0.99795	2.4941	no	because of recessive inheritance mode	MoI mismatch in OMIM		n.a.	Twist
2007254	ABCD1	X-153002701-T-A	NM_000033.3	c.1484T>A	p.(Ile495Asn)	X-Linked	Hemizygote	maternal	Likely pathogenic	Missense	Adrenoleukodystrophy	0.99896	1.8659	no	bias, only 1x reported as LP in ClinVar by us, not in filter criteria	not in filter criteria		0.192239	Agilent
2011587	HCN1	5-45396653-C-A	NM_021072.4	c.1171G>T	p.(Gly391Cys)	Autosomal Dominant	Heterozygote	unknown	pathogenic	Missense	Developmental and epileptic encephalopathy 24	0.99989	3.6647	no	not covered by our filters: Single-exome, not in ClinVar	not in filter criteria		n.a.	Twist
2005562	PRICKLE1	12-42866191-T-C	NM_153026.2	c.128A>G	p.(Glu43Gly)	Autosomal Dominant	Heterozygote	de novo	Likely pathogenic	Missense	Epilepsy, progressive myoclonic 1B	0.99999	1.8336	no	Z 1.8 and recessive inheritance mode	Z too low, MoI mismatch in OMIM		n.a.	Twist
2013464	KMT2A	11-118350900-G-A	NM_001197104.1	c.3581G>A	p.(Cys1194Tyr)	Autosomal Dominant	Heterozygote	unknown	Likely pathogenic	Missense	Wiedemann-Steiner syndrome	1	6.2276	no	not de novo, Duo-Exome	not in filter criteria		n.a.	BGI
2011638	MTOR	1-11168343-C-A	NM_004958.4	c.7529G>T	p.(Gly2510Val)	Autosomal Dominant	Heterozygote	de novo	Likely pathogenic	Missense	Smith-Kingsmore syndrome	1	7.0206	no	parents not reanalysed, not de novo. bias, only 1x in ClinVar as LP by us	not in filter criteria		0.211047	Twist
2013828	SCN2A	2-166237622-T-G	NM_021007.2	c.4466T>G	p.(Phe1489Cys)	Autosomal Dominant	Heterozygote	de novo	Likely pathogenic	Missense	Developmental and epileptic encephalopathy 11	1	6.4584	no	only 16 reads	poor quality		n.a.	BGI
