# Supplementary material for: Approach to Cohort-Wide Re-Analysis of Exome Data in 1000 Individuals with Neurodevelopmental Disorders
Source: Genes (Basel). 2022 Dec 22;14(1):30. doi: 10.3390/genes14010030 (PMC9858523; doi:10.3390/genes14010030)
Supplement: Supplementary file 1 [file genes-14-00030-s001.zip › Table S2.xlsx]

## Sheet: readme
filename	Table_S2.xlsx	description
worksheet
readme		this sheet
table_S2		variants in candidate genes published after initial exome diagnostics
worksheet	column
table_S2	Person_ID	index identifier in this project
table_S2	HPO_Term_Name	HPO terms associated with the index
table_S2	Chromosome	chromosome associated to the variant
table_S2	Start	chromosomal position in hg38 (VCF), first altered base
table_S2	Stop	chromosomal position in hg38 (VCF), last altered base
table_S2	Ref/Alt	Reference base sequence and alternative base sequence in this variant
table_S2	Gene	annotated gene name
table_S2	HGVS c.	transcript ID (RefSeq) and variant in HGVS (cDNA) notation
table_S2	p. code	variant in HGVS (protein) notation
table_S2	Effect	effect on annotated transcript
table_S2	Variant ID_ClinVar	Accession ID in ClinVar
table_S2	Classification in ClinVar	variant classification in ClinVar
table_S2	in silico prediction	deleterious effect out of SIFT, PolyPhen2, MutationTaster, MutationAssessor, and FATHMM
table_S2	Gene OMIM ID	OMIM phenotype ID associated with gene
table_S2	Inheritance in OMIM	inheritance pattern of the associated phenotype
table_S2	Title	OMIM phenotype title associated with gene
table_S2	pLI	probability of being loss-of-function intolerant-score associated with gene (gnomAD)
table_S2	Missense Variants - Z Score	Z-score for missense variants in associated gene (gnomAD)
table_S2	HPOsim	HPOsim score of index and variant gene (see supplemental methods)
table_S2	ACMG SF v3.0	gene occurs in ACMG incidental finding's list v3.0
table_S2	Inheritance	parental origin of the variant
table_S2	Zygosity	zygosity of the variant
table_S2	ACMG Classification Criteria	applied ACMG criteria during variant classification
table_S2	ACMG Classification	variant classification according to ACMG criteria
table_S2	Sex	female ("f") or male ("m")
table_S2	enrichment_kit	enrichment kit for exome sequencing of the index
table_S2	PMID	Pubmed-ID of the corresponding variant

## Sheet: table_S2
Person_ID	HPO_Term_Name	Chromosome	Start	Stop	Ref/Alt	Gene	HGVS c.	p.code	Effect	Variant ID_ClinVar	Classification in ClinVar	in silico prediction	Gene OMIM ID	Inheritance in OMIM	Title	pLI	Missense Variants - Z Score	HPOsim	ACMG SF v3.0	Inheritance	Zygosity	ACMG Classification Criteria	ACMG Classification	Sex	enrichment_kit	PMID
2008781	Seizure,Status epilepticus,Infantile spasms,Epileptic encephalopathy	2	190900652	190900652	-/A	GLS	NM_014905.5:c.695dupA	p.Asp232Glufs*2	LoF	618996	Pathogenic (2)		138280	Autosomal recessive,Autosomal dominant,Autosomal recessive	DEVELOPMENTAL AND EPILEPTIC ENCEPHALOPATHY 71; DEE71,INFANTILE CATARACT, SKIN ABNORMALITIES, GLUTAMATE EXCESS, AND IMPAIRED INTELLECTUAL DEVELOPMENT; CASGID,GLOBAL DEVELOPMENTAL DELAY, PROGRESSIVE ATAXIA, AND ELEVATED GLUTAMINE; GDPAG	0.96	3.73	0.24	False	mat/pat	Homozygous	PVS1, PM3, PM2_SUP	Pathogenic	m	Agilent	30575854
2004201	Seizure,EEG abnormality,Epileptic encephalopathy	19	41978053	41978054	C/A	ATP1A3	NM_152296.5:c.1825G>T	p.Asp609Tyr	Missense	813816	Pathogenic(1),Uncertain Significance(2)	5 of 5 Predicted as Damaging	182350	Autosomal dominant,Autosomal dominant,Autosomal dominant,Autosomal dominant	DYSTONIA 12; DYT12,CEREBELLAR ATAXIA, AREFLEXIA, PES CAVUS, OPTIC ATROPHY, AND SENSORINEURAL HEARING LOSS; CAPOS,ALTERNATING HEMIPLEGIA OF CHILDHOOD 2; AHC2,DEVELOPMENTAL AND EPILEPTIC ENCEPHALOPATHY 99; DEE99	1	6.33	0.24	False	de Novo Allele	Heterozygous	PS2_STR, PM2_SUP, PP3	Likely Pathogenic	m	Agilent	33880529
2005849	Seizure,Global developmental delay,Encephalopathy,Epileptic encephalopathy	17	63420385	63420386	C/-	TANC2	NM_025185.4:c.4405delC	p.Arg1469Glyfs*6	LoF	922132	Pathogenic (1),Likely pathogenic (1)		615047	Autosomal dominant	INTELLECTUAL DEVELOPMENTAL DISORDER WITH AUTISTIC FEATURES AND LANGUAGE DELAY, WITH OR WITHOUT SEIZURES; IDDALDS	1	2.34	0.12	False	de Novo Allele	Heterozygous	PVS1, PS2_MOD, PM2_SUP	Pathogenic	m	Agilent	31616000
2006287	Intellectual disability,Seizure,Intellectual disability, mild,Generalized myoclonic seizure,Intellectual disability, profound,Intellectual disability, moderate,Febrile seizure (within the age range of 3 months to 6 years),Intellectual disability, severe	20	38727847	38727848	G/A	SLC32A1	NM_080552.3:c.787G>A	p.Val263Met	Missense	1329948	Likely pathogenic (1)	4 of 5 Predicted as Damaging				0.97	2.3	0	False	de Novo Allele	Heterozygous	PS2_SUP, PS3, PM2_SUP, PP3	Likely Pathogenic	f	Agilent	36073542
2016205	Microcephaly,Intellectual disability,Seizure,Global developmental delay,Abnormal corpus callosum morphology,Agenesis of corpus callosum,Bilateral tonic-clonic seizure,Hypoplasia of the corpus callosum,Generalized myoclonic seizure,Generalized-onset seizure,Atonic seizure,Epileptic spasm	4	169687668	169687672	AAAG/-	CLCN3	NM_001829.4:c.336_339delAGAA	p.Lys112Asnfs*6	LoF	1192292	Pathogenic (2)		600580	Autosomal dominant,Autosomal recessive	NEURODEVELOPMENTAL DISORDER WITH HYPOTONIA AND BRAIN ABNORMALITIES; NEDHYBA,NEURODEVELOPMENTAL DISORDER WITH SEIZURES AND BRAIN ABNORMALITIES; NEDSBA	1	4.37	0.26	False	mat/pat	Homozygous Variant	PVS1, PM2_SUP, PM3_SUP	Pathogenic	m	BGI	34186028
2011490	Microcephaly,Strabismus,Intellectual disability,Intellectual disability,mild,Broad-based gait,Intellectual disability,profound,Intellectual disability,moderate,EEG abnormality,Intellectual disability,severe,Cognitive impairment	2	104856729	104856730	G/T	POU3F3	NM_006236.3:c.1220G>T	p.Arg407Leu	Missense	691583	Likely Pathogenic(1), Uncertain Significance(1)	5 of 5 Predicted as Damaging	602480	Autosomal dominant	SNIJDERS BLOK-FISHER SYNDROME; SNIBFIS	0.88	3.04	0.19	False	de Novo Allele	Heterozygous	PS2_MOD, PS4_SUP, PM1, PM5, PM2_SUP, PP3	Likely Pathogenic	f	BGI	31303265
2015682	Myopia,Nystagmus,Stereotypy,Delayed speech and language development,Intellectual disability,Motor delay,Absent speech,Abnormal foot morphology,Intellectual disability,profound,Difficulty walking,Poor speech,Equinus calcaneus,Vertical nystagmus,Intellectual disability,severe,Severe global developmental delay,Psychomotor retardation	5	114463128	114463129	A/G	KCNN2	NM_021614.4:c.1718A>G	p.Tyr573Cys	Missense	933145	Likely pathogenic (2)	5 of 5 Predicted as Damaging	619725	Autosomal dominant	NEURODEVELOPMENTAL DISORDER WITH OR WITHOUT VARIABLE MOVEMENT OR BEHAVIORAL ABNORMALITIES	0.99	2.29	0.26	False	de Novo Allele	Heterozygous	PS2_MOD, PM1, PM2_SUP, PP3	Likely Pathogenic	m	BGI	33242881
2008913	Intellectual disability,Global developmental delay,Motor delay,Gait disturbance,Absent speech,Bicuspid aortic valve,Patent foramen ovale,Atrioventricular block,Intellectual disability,moderate,Poor speech,Obstructive sleep apnea,Short stature,Sleep apnea,Intellectual disability,severe,Epileptic spasm,Epileptic encephalopathy	8	140560426	140560427	C/A	AGO2	NM_012154.5:c.602G>T	p.Gly201Val	Missense	1325742	Likely pathogenic (1)	4 of 5 Predicted as Damaging	619149	Autosomal dominant	LESSEL-KREIENKAMP SYNDROME; LESKRES	1	6.06	0.22	False	de Novo Allele	Heterozygous	PS2_SUP, PM1, PM2_SUP, PP2, PP3	Likely Pathogenic	f	BGI	33199684
2015337	Seizure,Generalized myoclonic seizure,Frequent falls,Falls,Focal-onset seizure,Focal myoclonic seizure,Segmental myoclonic seizures	13	20051477	20051478	C/T	ZMYM2	NM_197968.4:c.2338C>T	p.Arg780Ter	LoF	1325743	Likely pathogenic (2)	1 of 5 Predicted as Damaging	602221	Autosomal dominant	NEURODEVELOPMENTAL-CRANIOFACIAL SYNDROME WITH VARIABLE RENAL AND CARDIAC ABNORMALITIES; NECRC	0.67	3.01	0.11	False	de Novo Allele	Heterozygous	PVS1, PS2_SUP, PM2_SUP	Pathogenic	m	BGI	32891193
2016242	Hypotelorism,Delayed speech and language development,Intellectual disability,Global developmental delay,Abnormal facial shape,Single median maxillary incisor,Agenesis of permanent teeth,Abnormality of dental morphology,Reduced number of teeth	6	149379359	149379360	C/-	TAB2	NM_015093.6:c.1448delC	p.Pro483Leufs*16	LoF				605101	Autosomal dominant	CONGENITAL HEART DEFECTS, MULTIPLE TYPES, 2; CHTD2	1	1.62	0.16	False	de Novo Allele	Heterozygous	PVS1, PS2_SUP, PM2_SUP	Pathogenic	f	BGI	35971781
2008091	Tall stature,Behavioral abnormality,Ataxia,Hypotonia,Global developmental delay,Large for gestational age,Overgrowth,Poor coordination	9	3395473	3395474	G/A	RFX3	NM_001282116.2:c.115C>T	p.Gln39Ter	LoF			1 of 5 Predicted as Damaging				1	3.47	n.a.	False	de Novo Allele	Heterozygous	PVS1, PS2_SUP, PM2_SUP	Pathogenic	m	Twist	33658631
2003588	Stereotypy,Delayed speech and language development,Global developmental delay,Motor delay,Delayed gross motor development,EEG abnormality,Delayed fine motor development	1	226065776	226065777	C/G	H3-3A	NM_002107.7:c.250C>G	p.Arg84Gly	Missense	983132	Likely pathogenic (1)	3 of 5 Predicted as Damaging	619720	Autosomal dominant	BRYANT-LI-BHOJ NEURODEVELOPMENTAL SYNDROME 1; BRYLIB1	0.12	3.16	n.a.	False	de Novo Allele	Heterozygous	PS2_MOD, PM1, PM2_SUP, PM5, PP2	Likely Pathogenic	f	Twist	33268356
2008106	Microcephaly,Seizure,Hypotonia,Global developmental delay,Large for gestational age	17	42513948	42513949	G/A	ATP6V0A1	NM_001130021.3:c.2219G>A	p.Arg740Gln	Missense	560227	Likely Pathogenic(1), Uncertain Significance(1)	5 of 5 Predicted as Damaging	619970	Autosomal dominant	DEVELOPMENTAL AND EPILEPTIC ENCEPHALOPATHY 104	1	3.74	0	False	de Novo Allele	Heterozygous	PS3_SUP, PS4_MOD, PM2_SUP, PP2, PP3	Likely Pathogenic	m	Twist	33833240, 34909687
