# Supplementary material for: Approach to Cohort-Wide Re-Analysis of Exome Data in 1000 Individuals with Neurodevelopmental Disorders
Source: Genes (Basel). 2022 Dec 22;14(1):30. doi: 10.3390/genes14010030 (PMC9858523; doi:10.3390/genes14010030)
Supplement: Supplementary file 1 [file genes-14-00030-s001.zip › Table S3.xlsx]

## Sheet: readme
filename	Table_S3.xlsx	description
worksheet
readme		this sheet
table_S3		novel pathogenic variants found in re-analysis
worksheet	column
table_S3	Person_ID	index identifier in this project
table_S3	HPO_Term_Name	HPO terms associated with the index
table_S3	Chromosome	chromosome associated to the variant
table_S3	Start	chromosomal position in hg38 (VCF), first altered base
table_S3	Stop	chromosomal position in hg38 (VCF), last altered base
table_S3	Ref/Alt	Reference base sequence and alternative base sequence in this variant
table_S3	Gene	annotated gene name
table_S3	HGVS c.	transcript ID (RefSeq) and variant in HGVS (cDNA) notation
table_S3	p. code	variant in HGVS (protein) notation
table_S3	Effect	effect on annotated transcript
table_S3	Variant ID_ClinVar	Accession ID in ClinVar
table_S3	Classification in ClinVar	variant classification in ClinVar
table_S3	in silico prediction	deleterious effect out of SIFT, PolyPhen2, MutationTaster, MutationAssessor, and FATHMM
table_S3	Gene OMIM ID	OMIM phenotype ID associated with gene
table_S3	Inheritance in OMIM	inheritance pattern of the associated phenotype
table_S3	Title	OMIM phenotype title associated with gene
table_S3	Allele Freq in gnomAD	minor allele frequency in gnomAD (release 2.0.1)
table_S3	Allele Count	allele count in gnomAD (release 2.0.1)
table_S3	Homozygous Count	homozygous count in gnomAD (release 2.0.1)
table_S3	pLI	probability of being loss-of-function intolerant-score associated with gene (gnomAD)
table_S3	Missense Variants - Z Score	Z-score for missense variants in associated gene (gnomAD)
table_S3	HPOsim	HPOsim score of index and variant gene (see supplemental methods)
table_S3	ACMG SF v3.0	gene occurs in ACMG incidental finding's list v3.0
table_S3	Inheritance	parental origin of the variant
table_S3	Zygosity	zygosity of the variant
table_S3	ACMG Classification Criteria	applied ACMG criteria during variant classification
table_S3	ACMG Classification	variant classification according to ACMG criteria
table_S3	Sex	female ("f") or male ("m")
table_S3	enrichment_kit	enrichment kit for exome sequencing of the index

## Sheet: Table_S3
Person_ID	HPO_Term_Name	Chromosome	Start	Stop	Ref/Alt	Gene	HGVS c.	p.code	Effect	Variant ID_ClinVar	Classification in ClinVar	in silico prediction	Gene OMIM ID	Inheritance in OMIM	Title	Allele Freq in gnomAD	Allele Count	Homozygous Count	pLI	Missense Variants - Z Score	HPOsim	ACMG SF v3.0	Inheritance	Zygosity	ACMG Classification Criteria	ACMG Classification	Sex	enrichment_kit
2004970	Hypothyroidism, mild intellectual disability, mild abnormality of facial shape, mild short stature	7	152248603	152248605	TG/-	KMT2C	NM_170606.3:c.1829_1830delCA	p.Thr610Serfs*4	LoF	817245	Pathogenic (1)		606833	Autosomal dominant	KLEEFSTRA SYNDROME 2; KLEFS2	n.a.	n.a.	n.a.	1	2.14	0.23	False	de Novo Allele	Heterozygous	PVS1, PS2_MOD, PS4_SUP, PM2_SUP	pathogenic	f	Agilent
2007442	Mild global developmental delay, seizures, heterotopia, oral cleft, tall stature, obesity	1	161356811	161356812	A/G	SDHC	NM_003001.5:c.377A>G	p.Tyr126Cys	Missense	428933	Pathogenic (2),Likely pathogenic (2)	5 of 5 Predicted as Damaging	602413	Autosomal dominant,Autosomal dominant/Isolated cases,	PARAGANGLIOMAS 3; PGL3,GASTROINTESTINAL STROMAL TUMOR; GIST,PARAGANGLIOMA AND GASTRIC STROMAL SARCOMA	n.a.	n.a.	n.a.	0	0.8	n.a.	True	pat	Heterozygous	PS4_MOD, PM1, PM2_SUP, PP3	likely pathogenic	f	Agilent
2008518	Global developmental delay, seizures, chylothorax, mid-aortic-syndrome	X	11765526	11765528	AG/-	MSL3	NM_078629.4:c.973_974delAG	p.Gln326Alafs*5	LoF				300609	X-linked dominant	BASILICATA-AKHTAR SYNDROME; MRXSBA	n.a.	n.a.	n.a.	1	1.9	0.18	False	de Novo Allele	Hemizygous	PVS1, PS2, PS4_SUP, PM2_SUP	pathogenic	m	Agilent
2016259	Microcephaly, agenesis of the corpus callosum, cerebellar hypoplasia, growth retardation (prenatal)	5	126777604	126777605	A/G	LMNB1	NM_005573.4:c.97A>G	p.Lys33Glu	Missense	915455	Pathogenic (2)	5 of 5 Predicted as Damaging	169500, 619179	Autosomal dominant	LEUKODYSTROPHY; ADULT-ONSET; AUTOSOMAL DOMINANT. MICROCEPHALY 26; PRIMARY; AUTOSOMAL DOMINANT	n.a.	n.a.	n.a.	0.6	1.6	0.22	False	de Novo Allele	Heterozygous	PS2_VSTR, PS3, PS4_MOD, PM2_SUP, PP3	pathogenic	f	BGI
2002858	Hearing impairment, ventricular septal defect, flattened epiphysis, disproportionate short stature, craniofacial asymmetry	6	41594872	41594873	G/A	FOXP4	NM_001012426.2:c.1540G>A	p.Ala514Thr	Missense	1472670	Likely pathogenic (1)	4 of 5 Predicted as Damaging				n.a.	n.a.	n.a.	0.98	1.9	n.a.	False	de Novo Allele	Heterozygous	PS2, PS3, PS4_MOD, PM2_SUP, PP3	pathogenic	f	Agilent
2011032	Pain in both legs since the age of 17, ataxia, atrophy of the leg muscles	15	45069018	45069019	G/-	SORD	NM_003104.6:c.757delG	p.Ala253Glnfs*27	LoF	929258	Pathogenic (5),Pathogenic/Likely pathogenic (7),Likely pathogenic (1)		618912	Autosomal recessive	SORBITOL DEHYDROGENASE DEFICIENCY WITH PERIPHERAL NEUROPATHY; SORDD	7.46e-05	18	0	0	-0.35	0.14	False	mat/pat	Homozygous	PVS1, PS3, PM3_VSTR	pathogenic	m	BGI
2015037	Developmental delay, microcephaly	22	30958683	30958684	C/T	MORC2	NM_001303256.3:c.79G>A	p.Glu27Lys	Missense	804164	Pathogenic (6)	2 of 5 Predicted as Damaging	616688, 619090	Autosomal dominant	CHARCOT-MARIE-TOOTH DISEASE; AXONAL; TYPE 2Z; DEVELOPMENTAL DELAY; IMPAIRED GROWTH; DYSMORPHIC FACIES; AND AXONAL NEUROPATHY	n.a.	n.a.	n.a.	1	3.23	0.2	False	de Novo Allele	Heterozygous	PS2_VSTR, PS3, PS4_MOD, PM2_SUP, PP2	pathogenic	f	BGI
2003246	Panhypopituitarism, developmental delay, patent ductus arteriosus, scoliosis, short stature, median cleft lip and palate	2	178565366	178565370	TGTT/-	TTN	NM_001267550.2:c.80762_80765delAACA	p.Lys26921Argfs*5	LoF	1067831	Likely pathogenic (1)		600334,603689,604145,608807,611705,613765	Autosomal dominant,Autosomal dominant,,Autosomal recessive,Autosomal recessive,Autosomal dominant	TIBIAL MUSCULAR DYSTROPHY, TARDIVE; TMD,MYOPATHY, MYOFIBRILLAR, 9, WITH EARLY RESPIRATORY FAILURE; MFM9,CARDIOMYOPATHY, DILATED, 1G; CMD1G,MUSCULAR DYSTROPHY, LIMB-GIRDLE, AUTOSOMAL RECESSIVE 10; LGMDR10,SALIH MYOPATHY; SALMY,CARDIOMYOPATHY, FAMILIAL HYPERTROPHIC, 9; CMH9	n.a.	n.a.	n.a.	0	-1.1	n.a.	True	mat	Heterozygous	PVS1, PM2_SUP	likely pathogenic	f	Twist
2008448	Global developmental delay, macrocephaly	1	11128125	11128126	C/T	MTOR	NM_004958.4:c.5911G>A	p.Ala1971Thr	Missense	391355	Likely Pathogenic(1), Uncertain Significance(1)	4 of 5 Predicted as Damaging	616638	Autosomal dominant	SMITH-KINGSMORE SYNDROME		n.a.	n.a.	1	7.02	n.a.	False	de Novo Allele	Heterozygous	PS2, PS4_SUP, PM2_SUP, PM5_SUP, PP2, PP3	likely pathogenic	m	BGI
