# Supplementary material for: Approach to Cohort-Wide Re-Analysis of Exome Data in 1000 Individuals with Neurodevelopmental Disorders
Source: Genes (Basel). 2022 Dec 22;14(1):30. doi: 10.3390/genes14010030 (PMC9858523; doi:10.3390/genes14010030)
Supplement: Supplementary file 1 [file genes-14-00030-s001.zip › Table S4.xlsx]

## Sheet: readme
filename	Table_S4.xlsx	description	numeric code	explanation
worksheet
readme		this sheet
table_S4		cohort description
cohort structure		sturcture of the cohort with respect to age and sex, including graphical depiction of this data
worksheet	column
table_S4	Person_ID	index identifier in this project
table_S4	Family_ID	family identifier in this project
table_S4	enrichment_kit	enrichment kit for exome sequencing of the index
table_S4	initial_report_date	Date of the initial exome report
table_S4	design	approach of sequencing, index only ("Single"), together with parents ("Trio") or affected family member ("Duo"), or affected family members ("Quattro")
table_S4	got_panel	panel diagnostics performed
table_S4	Report_date_panel	Date of the panel report
table_S4	got array	array diagnostics performed
table_S4	Report_date_array	Date of the array report
table_S4	got_previous_exome	previous exome diagnostics performed
table_S4	Report_date_previous_exome	Date of the previous exome report
table_S4	SNV_rep	SNV reported in initial analysis
table_S4	CNV_rep	CNV reported in initial analysis
table_S4	HPO_Term_ID	HPO term-IDs of index
table_S4	HPO_term_name	HPO terms of index
table_S4	affected_status	disease group	1	NDD/Epilepsy
table_S4	affected_status	disease group	2	Syndromic
table_S4	affected_status	disease group	3	Neurodegenerative
table_S4	affected_status	disease group	4	Growth retardation
table_S4	affected_status	disease group	5	Other (Severe Phenotypes)
table_S4	Age	Age of the individual at first report
table_S4	Sex	sex of the individual
cohort structure	age	age grouped in intervals of 5 years
cohort structure	male	count of male individuals per age group
cohort structure	female	count of female individuals per age group
cohort structure	total	total count of individuals per age group

## Sheet: Table_S4
Person_ID	Family_ID	enrichment_kit	initial_report_date	design	got_panel	Report_date_panel	got_array	Report_date_array	got_previous_exome	Report_date_previous_exome	SNV_rep	CNV_rep	HPO_Term_ID	HPO_term_name	affected_status	Age	Sex
2011587	1011583	Twist_Core_Exome	2022-01-01	Trio	no	NA	no	NA	no	NA	yes	no	HP:0000708; HP:0001249; HP:0004438; HP:0005462; HP:0025190	Behavioral abnormality; Intellectual disability; Hyperostosis frontalis interna; Calcification of falx cerebri; Bilateral tonic-clonic seizure with generalized onset	1	33	m
2011587	1011583	Twist_Core_Exome	2021-12-01	Single	no	NA	no	NA	no	NA	no	no	HP:0001263; HP:0002069; HP:0002121; HP:0002197; HP:0002342; HP:0002353; HP:0031475; HP:0032792	Global developmental delay; Bilateral tonic-clonic seizure; Generalized non-motor (absence) seizure; Generalized-onset seizure; Intellectual disability, moderate; EEG abnormality; Status epilepticus without prominent motor symptoms; Tonic seizure	1	57	w
2011587	1011583	Twist_Core_Exome	2021-12-01	Trio	no	NA	no	NA	no	NA	no	no	HP:0001249; HP:0001252; HP:0001263; HP:0002069; HP:0010819; HP:0011343; HP:0032671; HP:0032794	Intellectual disability; Hypotonia; Global developmental delay; Bilateral tonic-clonic seizure; Atonic seizure; Moderate global developmental delay; Non-convulsive status epilepticus without coma; Myoclonic seizure	1	20	m
2011587	1011583	Twist_Core_Exome	2021-11-01	Trio	no	NA	no	NA	no	NA	no	no	HP:0000252; HP:0001249; HP:0001263; HP:0003128; HP:0004401	Microcephaly; Intellectual disability; Global developmental delay; Lactic acidosis; Meconium ileus	1	1	w
2011587	1011583	Twist_Core_Exome	2021-11-01	Trio	no	NA	no	NA	no	NA	no	no	HP:0000219; HP:0000717; HP:0001249; HP:0001999; HP:0002353	Thin upper lip vermilion; Autism; Intellectual disability; Abnormal facial shape; EEG abnormality	1	8	m
2011587	1011583	Twist_Core_Exome	2021-10-01	Single	no	NA	no	NA	no	NA	no	no	HP:0001256; HP:0002123; HP:0002353; HP:0007270; HP:0010818; HP:0011097; HP:0011342	Intellectual disability, mild; Generalized myoclonic seizure; EEG abnormality; Atypical absence seizure; Generalized tonic seizure; Epileptic spasm; Mild global developmental delay	1	56	w
2011587	1011583	Twist_Core_Exome	2021-10-01	Single	no	NA	no	NA	no	NA	no	no	HP:0000518; HP:0001883; HP:0002197; HP:0010864; HP:0011344	Cataract; Talipes; Generalized-onset seizure; Intellectual disability, severe; Severe global developmental delay	1	75	m
2011587	1011583	Twist_Core_Exome	2021-10-01	Single	no	NA	no	NA	no	NA	no	no	HP:0000545; HP:0002342; HP:0002384; HP:0005231; HP:0007334; HP:0011343; HP:0012443	Myopia; Intellectual disability, moderate; Focal impaired awareness seizure; Chronic gastritis; Bilateral tonic-clonic seizure with focal onset; Moderate global developmental delay; Abnormality of brain morphology	1	37	m
2011587	1011583	Twist_Core_Exome	2021-10-01	Single	no	NA	no	NA	no	NA	no	no	HP:0000011; HP:0000483; HP:0000869; HP:0000938; HP:0002020; HP:0002342; HP:0007270; HP:0011097; HP:0011099; HP:0011343; HP:0032792; HP:0032794	Neurogenic bladder; Astigmatism; Secondary amenorrhea; Osteopenia; Gastroesophageal reflux; Intellectual disability, moderate; Atypical absence seizure; Epileptic spasm; Spastic hemiparesis; Moderate global developmental delay; Tonic seizure; Myoclonic seizure	1	65	w
2011587	1011583	Twist_Core_Exome	2021-10-01	Single	no	NA	no	NA	no	NA	no	no	HP:0001285; HP:0001762; HP:0002187; HP:0002384; HP:0002650; HP:0007334; HP:0012736	Spastic tetraparesis; Talipes equinovarus; Intellectual disability, profound; Focal impaired awareness seizure; Scoliosis; Bilateral tonic-clonic seizure with focal onset; Profound global developmental delay	1	48	m
2011587	1011583	Twist_Core_Exome	2021-10-01	Single	no	NA	no	NA	no	NA	yes	no	HP:0001763; HP:0002342; HP:0003508; HP:0007270; HP:0025190; HP:0032794	Pes planus; Intellectual disability, moderate; Proportionate short stature; Atypical absence seizure; Bilateral tonic-clonic seizure with generalized onset; Myoclonic seizure	1	43	w
2011587	1011583	Twist_Core_Exome	2021-10-01	Single	no	NA	no	NA	no	NA	no	no	HP:0001285; HP:0001763; HP:0002197; HP:0002353; HP:0010864; HP:0011344	Spastic tetraparesis; Pes planus; Generalized-onset seizure; EEG abnormality; Intellectual disability, severe; Severe global developmental delay	1	60	m
2011587	1011583	Twist_Core_Exome	2021-10-01	Trio	no	NA	no	NA	no	NA	yes	no	HP:0000256; HP:0000750; HP:0001252; HP:0001256; HP:0001622; HP:0002171; HP:0007359; HP:0011290; HP:0011343; HP:0011407; HP:0011914; HP:0031165	Macrocephaly; Delayed speech and language development; Hypotonia; Intellectual disability, mild; Premature birth; Gliosis; Focal-onset seizure; EEG with frontal sharp slow waves; Moderate global developmental delay; Proportionate tall stature; Thoracic hypertrichosis; Multifocal seizures	1	8	w
2011587	1011583	Twist_Core_Exome	2021-10-01	Trio	no	NA	no	NA	no	NA	no	no	HP:0000750; HP:0001028; HP:0001250; HP:0001263; HP:0001999; HP:0100021	Delayed speech and language development; Hemangioma; Seizure; Global developmental delay; Abnormal facial shape; Cerebral palsy	1	21	w
2011587	1011583	Twist_Core_Exome	2021-09-01	Trio	no	NA	no	NA	no	NA	no	no	HP:0000767; HP:0000998; HP:0001250; HP:0001252; HP:0002197; HP:0004209; HP:0011342; HP:0011914	Pectus excavatum; Hypertrichosis; Seizure; Hypotonia; Generalized-onset seizure; Clinodactyly of the 5th finger; Mild global developmental delay; Thoracic hypertrichosis	1	4	m
2011587	1011583	Twist_Core_Exome	2021-09-01	Trio	no	NA	no	NA	no	NA	no	no	HP:0002121	Generalized non-motor (absence) seizure	1	14	w
2011587	1011583	Twist_Core_Exome	2021-09-01	Trio	no	NA	no	NA	no	NA	no	no	HP:0000159; HP:0000179; HP:0000194; HP:0000280; HP:0001249; HP:0001263; HP:0001999; HP:0012471	Abnormal lip morphology; Thick lower lip vermilion; Open mouth; Coarse facial features; Intellectual disability; Global developmental delay; Abnormal facial shape; Thick vermilion border	1	5	m
2011587	1011583	Twist_Core_Exome	2021-08-01	Trio	no	NA	no	NA	no	NA	no	no	HP:0001249; HP:0001263; HP:0002539; HP:0007359	Intellectual disability; Global developmental delay; Cortical dysplasia; Focal-onset seizure	1	16	w
2011587	1011583	Twist_Core_Exome	2021-06-01	Trio	no	NA	no	NA	no	NA	no	no	HP:0001263; HP:0002015; HP:0008947	Global developmental delay; Dysphagia; Infantile muscular hypotonia	1	0	m
2011587	1011583	Twist_Core_Exome	2021-05-01	Trio	no	NA	no	NA	no	NA	no	no	HP:0000486; HP:0000729; HP:0001156; HP:0001252; HP:0001263; HP:0001999; HP:0002373; HP:0007018; HP:0008180; HP:0010780	Strabismus; Autistic behavior; Brachydactyly; Hypotonia; Global developmental delay; Abnormal facial shape; Febrile seizure (within the age range of 3 months to 6 years); Attention deficit hyperactivity disorder; Mildly elevated creatine kinase; Hyperacusis	1	12	m
2011587	1011583	Twist_Core_Exome	2021-05-01	Trio	no	NA	no	NA	no	NA	no	no	HP:0001263	Global developmental delay	1	4	w
2011587	1011583	Twist_Core_Exome	2021-05-01	Trio	no	NA	no	NA	no	NA	no	no	HP:0000243; HP:0001363; HP:0012758	Trigonocephaly; Craniosynostosis; Neurodevelopmental delay	1	2	m
2011587	1011583	Twist_Core_Exome	2021-05-01	Quattro	no	NA	no	NA	no	NA	no	no	HP:0000098; HP:0001256; HP:0001382; HP:0002311; HP:0008936; HP:0010862; HP:0011342	Tall stature; Intellectual disability, mild; Joint hypermobility; Incoordination; Muscular hypotonia of the trunk; Delayed fine motor development; Mild global developmental delay	1	8	m
2011587	1011583	Twist_Core_Exome	2021-05-01	Trio	no	NA	no	NA	no	NA	no	no	HP:0001249; HP:0001332; HP:0002376	Intellectual disability; Dystonia; Developmental regression	1	11	m
2011587	1011583	Twist_Core_Exome	2021-05-01	Trio	no	NA	no	NA	no	NA	no	no	HP:0001256; HP:0001263; HP:0001831; HP:0002360; HP:0040297	Intellectual disability, mild; Global developmental delay; Short toe; Sleep disturbance; Preauricular cyst	1	10	w
2011587	1011583	Twist_Core_Exome	2021-05-01	Trio	no	NA	no	NA	no	NA	no	no	HP:0007359	Focal-onset seizure	1	13	w
2011587	1011583	Twist_Core_Exome	2021-05-01	Trio	no	NA	no	NA	no	NA	no	no	HP:0007359	Focal-onset seizure	1	0	m
2011587	1011583	Twist_Core_Exome	2021-05-01	Trio	no	NA	no	NA	no	NA	no	no	HP:0001263; HP:0001508; HP:0001629; HP:0002194; HP:0004322	Global developmental delay; Failure to thrive; Ventricular septal defect; Delayed gross motor development; Short stature	1	5	w
2011587	1011583	Twist_Core_Exome	2021-05-01	Trio	no	NA	no	NA	no	NA	no	no	HP:0000252; HP:0000750; HP:0001257; HP:0002032; HP:0002384; HP:0010864; HP:0012469	Microcephaly; Delayed speech and language development; Spasticity; Esophageal atresia; Focal impaired awareness seizure; Intellectual disability, severe; Infantile spasms	1	24	w
2011587	1011583	Twist_Core_Exome	2021-05-01	Trio	no	NA	no	NA	no	NA	no	no	HP:0000708; HP:0000750; HP:0001999; HP:0007359; HP:0011342; HP:0012434	Behavioral abnormality; Delayed speech and language development; Abnormal facial shape; Focal-onset seizure; Mild global developmental delay; Delayed social development	1	6	m
2011587	1011583	Twist_Core_Exome	2021-05-01	Trio	no	NA	no	NA	no	NA	no	no	HP:0007359	Focal-onset seizure	1	11	m
2011587	1011583	Twist_Core_Exome	2021-05-01	Trio	no	NA	yes	2020-08-01	no	NA	no	no	HP:0000708; HP:0000729; HP:0001263; HP:0011343; HP:0012433; HP:0012758	Behavioral abnormality; Autistic behavior; Global developmental delay; Moderate global developmental delay; Abnormal social behavior; Neurodevelopmental delay	1	4	m
2011587	1011583	Twist_Core_Exome	2021-05-01	Quattro	no	NA	no	NA	no	NA	no	no	HP:0000252; HP:0000750; HP:0000998; HP:0001252; HP:0004322; HP:0004691; HP:0011343	Microcephaly; Delayed speech and language development; Hypertrichosis; Hypotonia; Short stature; 2-3 toe syndactyly; Moderate global developmental delay	1	7	m
2011587	1011583	Twist_Core_Exome	2021-05-01	Quattro	no	NA	no	NA	no	NA	no	no	HP:0000252; HP:0000582; HP:0000750; HP:0000998; HP:0004691; HP:0011343	Microcephaly; Upslanted palpebral fissure; Delayed speech and language development; Hypertrichosis; 2-3 toe syndactyly; Moderate global developmental delay	1	5	w
2011587	1011583	Twist_Core_Exome	2021-05-01	Quattro	no	NA	no	NA	no	NA	no	no	HP:0000141; HP:0000252; HP:0001007; HP:0002342; HP:0003502; HP:0011343	Amenorrhea; Microcephaly; Hirsutism; Intellectual disability, moderate; Mild short stature; Moderate global developmental delay	1	31	w
2011587	1011583	Twist_Core_Exome	2021-05-01	Trio	no	NA	no	NA	no	NA	no	no	HP:0000248; HP:0000252; HP:0000998; HP:0001212; HP:0001252; HP:0001256; HP:0001770; HP:0004322; HP:0011343; HP:0011567	Brachycephaly; Microcephaly; Hypertrichosis; Prominent fingertip pads; Hypotonia; Intellectual disability, mild; Toe syndactyly; Short stature; Moderate global developmental delay; Sinus venosus atrial septal defect	1	13	w
2011587	1011583	Twist_Core_Exome	2021-05-01	Trio	no	NA	no	NA	no	NA	no	no	HP:0000219; HP:0000233; HP:0000271; HP:0000494; HP:0000574; HP:0001252; HP:0001263; HP:0003028; HP:0004684	Thin upper lip vermilion; Thin vermilion border; Abnormality of the face; Downslanted palpebral fissures; Thick eyebrow; Hypotonia; Global developmental delay; Abnormality of the ankles; Talipes valgus	1	11	m
2011587	1011583	Twist_Core_Exome	2021-05-01	Quattro	no	NA	yes	2019-12-01	no	NA	no	no	HP:0000750; HP:0001249; HP:0002342; HP:0100022	Delayed speech and language development; Intellectual disability; Intellectual disability, moderate; Abnormality of movement	1	9	m
2011587	1011583	Twist_Core_Exome	2021-05-01	Quattro	no	NA	no	NA	no	NA	no	no	HP:0001249; HP:0011342	Intellectual disability; Mild global developmental delay	1	6	m
2011587	1011583	Twist_Core_Exome	2021-04-01	Trio	no	NA	no	NA	no	NA	no	no	HP:0000518; HP:0001249; HP:0001256; HP:0001999	Cataract; Intellectual disability; Intellectual disability, mild; Abnormal facial shape	1	12	w
2011587	1011583	Twist_Core_Exome	2021-04-01	Trio	no	NA	no	NA	no	NA	no	no	HP:0001256; HP:0001999; HP:0012758	Intellectual disability, mild; Abnormal facial shape; Neurodevelopmental delay	1	10	w
2011587	1011583	Twist_Core_Exome	2021-04-01	Trio	no	NA	no	NA	no	NA	no	no	HP:0000252; HP:0000708; HP:0001999; HP:0012759	Microcephaly; Behavioral abnormality; Abnormal facial shape; Neurodevelopmental abnormality	1	8	w
2011587	1011583	Twist_Core_Exome	2021-04-01	Trio	no	NA	no	NA	no	NA	no	no	HP:0000717; HP:0002197; HP:0002353; HP:0011342	Autism; Generalized-onset seizure; EEG abnormality; Mild global developmental delay	1	14	m
2011587	1011583	Twist_Core_Exome	2021-04-01	Single	no	NA	no	NA	no	NA	yes	no	HP:0000365; HP:0000486; HP:0001250; HP:0001285; HP:0002353; HP:0010864; HP:0011344	Hearing impairment; Strabismus; Seizure; Spastic tetraparesis; EEG abnormality; Intellectual disability, severe; Severe global developmental delay	1	53	w
2011587	1011583	Twist_Core_Exome	2021-04-01	Trio	no	NA	yes	2020-01-01	no	NA	no	no	HP:0001263; HP:0001305; HP:0001548; HP:0007359	Global developmental delay; Dandy-Walker malformation; Overgrowth; Focal-onset seizure	1	2	m
2011587	1011583	Twist_Core_Exome	2021-04-01	Trio	no	NA	no	NA	no	NA	no	no	HP:0000519; HP:0001252; HP:0002373; HP:0002419; HP:0011343	Developmental cataract; Hypotonia; Febrile seizure (within the age range of 3 months to 6 years); Molar tooth sign on MRI; Moderate global developmental delay	1	6	m
2011587	1011583	Twist_Core_Exome	2021-04-01	Single	no	NA	no	NA	no	NA	yes	no	HP:0001285; HP:0002353; HP:0010864; HP:0032118; HP:0032712	Spastic tetraparesis; EEG abnormality; Intellectual disability, severe; Retinitis; Focal impaired awareness motor seizure	1	41	m
2011587	1011583	Twist_Core_Exome	2021-04-01	Trio	no	NA	no	NA	no	NA	no	no	HP:0000252; HP:0001263; HP:0002069; HP:0002197; HP:0002269; HP:0020219; HP:0040195	Microcephaly; Global developmental delay; Bilateral tonic-clonic seizure; Generalized-onset seizure; Abnormality of neuronal migration; Motor seizure; Decreased head circumference	1	1	m
2011587	1011583	Twist_Core_Exome	2021-04-01	Single	no	NA	no	NA	no	NA	no	no	HP:0000238; HP:0002121; HP:0002273; HP:0002353; HP:0010864; HP:0011344; HP:0025190; HP:0032792	Hydrocephalus; Generalized non-motor (absence) seizure; Tetraparesis; EEG abnormality; Intellectual disability, severe; Severe global developmental delay; Bilateral tonic-clonic seizure with generalized onset; Tonic seizure	1	61	w
2011587	1011583	Twist_Core_Exome	2021-04-01	Trio	no	NA	no	NA	no	NA	no	no	HP:0000717; HP:0001249; HP:0001263; HP:0002133; HP:0010819	Autism; Intellectual disability; Global developmental delay; Status epilepticus; Atonic seizure	1	6	m
2011587	1011583	Twist_Core_Exome	2021-04-01	Trio	no	NA	no	NA	no	NA	no	no	HP:0000252; HP:0002342; HP:0007206; HP:0007359; HP:0011099; HP:0011343	Microcephaly; Intellectual disability, moderate; Hemimegalencephaly; Focal-onset seizure; Spastic hemiparesis; Moderate global developmental delay	1	5	m
2011587	1011583	Twist_Core_Exome	2021-04-01	Trio	no	NA	no	NA	no	NA	no	no	HP:0001256; HP:0002020; HP:0005484; HP:0010818; HP:0010819; HP:0011169	Intellectual disability, mild; Gastroesophageal reflux; Secondary microcephaly; Generalized tonic seizure; Atonic seizure; Generalized clonic seizure	1	15	m
2011587	1011583	Twist_Core_Exome	2021-04-01	Single	no	NA	no	NA	no	NA	no	no	HP:0001256; HP:0002858; HP:0011167; HP:0011185; HP:0011342; HP:0032047	Intellectual disability, mild; Meningioma; Focal tonic seizure; EEG with focal epileptiform discharges; Mild global developmental delay; Focal cortical dysplasia type I	1	27	w
2011587	1011583	Twist_Core_Exome	2021-04-01	Single	no	NA	no	NA	no	NA	no	no	HP:0000238; HP:0001249; HP:0001762; HP:0002036; HP:0002353; HP:0002381; HP:0002384; HP:0007334; HP:0009733; HP:0011099; HP:0012377	Hydrocephalus; Intellectual disability; Talipes equinovarus; Hiatus hernia; EEG abnormality; Aphasia; Focal impaired awareness seizure; Bilateral tonic-clonic seizure with focal onset; Glioma; Spastic hemiparesis; Hemianopia	1	54	w
2011587	1011583	Twist_Core_Exome	2021-04-01	Quattro	no	NA	no	NA	no	NA	no	no	HP:0000750; HP:0001263	Delayed speech and language development; Global developmental delay	1	4	m
2011587	1011583	Twist_Core_Exome	2021-04-01	Quattro	no	NA	no	NA	no	NA	yes	no	HP:0000300; HP:0000316; HP:0000750; HP:0001263; HP:0001270; HP:0001338; HP:0002269; HP:0010636; HP:0010936; HP:0012372	Oval face; Hypertelorism; Delayed speech and language development; Global developmental delay; Motor delay; Partial agenesis of the corpus callosum; Abnormality of neuronal migration; Schizencephaly; Abnormality of the lower urinary tract; Abnormal eye morphology	1	2	m
2011587	1011583	Twist_Core_Exome	2021-04-01	Single	no	NA	no	NA	no	NA	no	no	HP:0001285; HP:0001776; HP:0002133; HP:0002353; HP:0010818; HP:0010864; HP:0011344; HP:0025190; HP:0030434	Spastic tetraparesis; Bilateral talipes equinovarus; Status epilepticus; EEG abnormality; Generalized tonic seizure; Intellectual disability, severe; Severe global developmental delay; Bilateral tonic-clonic seizure with generalized onset; Pilomatrixoma	1	60	m
2011587	1011583	Twist_Core_Exome	2021-04-01	Trio	no	NA	no	NA	no	NA	no	no	HP:0000750; HP:0001249; HP:0001263	Delayed speech and language development; Intellectual disability; Global developmental delay	1	3	m
2011587	1011583	Twist_Core_Exome	2021-04-01	Quattro	no	NA	no	NA	no	NA	no	no	HP:0001250; HP:0001263; HP:0001324; HP:0002197; HP:0002342; HP:0007359; HP:0012443	Seizure; Global developmental delay; Muscle weakness; Generalized-onset seizure; Intellectual disability, moderate; Focal-onset seizure; Abnormality of brain morphology	1	15	w
2011587	1011583	Twist_Core_Exome	2021-04-01	Quattro	no	NA	no	NA	no	NA	no	no	HP:0001250; HP:0001251; HP:0001256; HP:0001302; HP:0002126; HP:0002197; HP:0002536; HP:0007359; HP:0011342; HP:0032407; HP:0032471	Seizure; Ataxia; Intellectual disability, mild; Pachygyria; Polymicrogyria; Generalized-onset seizure; Abnormal cortical gyration; Focal-onset seizure; Mild global developmental delay; Bilateral perisylvian polymicrogyria; Focal polymicrogyria	1	11	m
2011587	1011583	Twist_Core_Exome	2021-04-01	Trio	no	NA	no	NA	no	NA	no	no	HP:0000219; HP:0000286; HP:0000306; HP:0000767; HP:0000960; HP:0001052; HP:0001252; HP:0001263; HP:0001270; HP:0001763; HP:0001770; HP:0001999; HP:0007413; HP:0007598; HP:0008081; HP:0011800; HP:0100625	Thin upper lip vermilion; Epicanthus; Abnormality of the chin; Pectus excavatum; Sacral dimple; Nevus flammeus; Hypotonia; Global developmental delay; Motor delay; Pes planus; Toe syndactyly; Abnormal facial shape; Nevus flammeus of the forehead; Bilateral single transverse palmar creases; Pes valgus; Midface retrusion; Enlarged thorax	1	1	m
2011587	1011583	Twist_Core_Exome	2021-04-01	Quattro	no	NA	no	NA	no	NA	yes	no	HP:0001249; HP:0001263; HP:0002683; HP:0002757; HP:0003282; HP:0004322	Intellectual disability; Global developmental delay; Abnormality of the calvaria; Recurrent fractures; Low alkaline phosphatase; Short stature	1	5	m
2011587	1011583	Twist_Core_Exome	2021-04-01	Quattro	no	NA	no	NA	no	NA	no	no	HP:0001249; HP:0001263; HP:0001999; HP:0002648; HP:0003282; HP:0004322	Intellectual disability; Global developmental delay; Abnormal facial shape; Abnormality of calvarial morphology; Low alkaline phosphatase; Short stature	1	6	w
2011587	1011583	Twist_Core_Exome	2021-04-01	Trio	no	NA	no	NA	no	NA	no	no	HP:0000750; HP:0000819; HP:0001249; HP:0001252; HP:0001263; HP:0001513	Delayed speech and language development; Diabetes mellitus; Intellectual disability; Hypotonia; Global developmental delay; Obesity	1	8	w
2011587	1011583	Twist_Core_Exome	2021-04-01	Single	no	NA	no	NA	no	NA	no	no	HP:0000077; HP:0000518; HP:0002353; HP:0007334; HP:0010864; HP:0011344	Abnormality of the kidney; Cataract; EEG abnormality; Bilateral tonic-clonic seizure with focal onset; Intellectual disability, severe; Severe global developmental delay	1	74	w
2011587	1011583	Twist_Core_Exome	2021-03-01	Trio	no	NA	no	NA	no	NA	no	no	HP:0001250; HP:0002069; HP:0002197; HP:0007270; HP:0007359; HP:0010850; HP:0012758	Seizure; Bilateral tonic-clonic seizure; Generalized-onset seizure; Atypical absence seizure; Focal-onset seizure; EEG with spike-wave complexes; Neurodevelopmental delay	1	6	w
2011587	1011583	Twist_Core_Exome	2021-03-01	Trio	no	NA	no	NA	no	NA	no	no	HP:0000194; HP:0000286; HP:0000290; HP:0000664; HP:0011343	Open mouth; Epicanthus; Abnormality of the forehead; Synophrys; Moderate global developmental delay	1	3	w
2011587	1011583	Twist_Core_Exome	2021-03-01	Trio	no	NA	yes	2020-07-01	no	NA	no	no	HP:0000708; HP:0000729; HP:0001249; HP:0001250; HP:0011446; HP:0200134	Behavioral abnormality; Autistic behavior; Intellectual disability; Seizure; Abnormality of higher mental function; Epileptic encephalopathy	1	19	m
2011587	1011583	Twist_Core_Exome	2021-03-01	Trio	no	NA	yes	2020-02-01	no	NA	no	no	HP:0000717; HP:0001263	Autism; Global developmental delay	1	7	m
2011587	1011583	Twist_Core_Exome	2021-03-01	Trio	no	NA	yes	2020-06-01	no	NA	no	no	HP:0000252; HP:0000708; HP:0001249; HP:0001263; HP:0004691	Microcephaly; Behavioral abnormality; Intellectual disability; Global developmental delay; 2-3 toe syndactyly	1	10	w
2011587	1011583	Twist_Core_Exome	2021-03-01	Single	no	NA	no	NA	no	NA	no	no	HP:0000486; HP:0000540; HP:0001285; HP:0002069; HP:0002353; HP:0010535; HP:0010864; HP:0011344; HP:0032659	Strabismus; Hypermetropia; Spastic tetraparesis; Bilateral tonic-clonic seizure; EEG abnormality; Sleep apnea; Intellectual disability, severe; Severe global developmental delay; Non-convulsive status epilepticus with coma	1	64	w
2011587	1011583	Twist_Core_Exome	2021-03-01	Trio	no	NA	no	NA	no	NA	no	no	HP:0000271; HP:0001249; HP:0001250; HP:0001251; HP:0003739; HP:0011097	Abnormality of the face; Intellectual disability; Seizure; Ataxia; Myoclonic spasms; Epileptic spasm	1	13	w
2011587	1011583	Twist_Core_Exome	2021-03-01	Trio	no	NA	no	NA	no	NA	no	no	HP:0001251; HP:0031589; HP:0032794; HP:0032795	Ataxia; Suicidal ideation; Myoclonic seizure; Generalized myoclonic-tonic-clonic seizure	1	14	w
2011587	1011583	Twist_Core_Exome	2021-03-01	Single	no	NA	no	NA	no	NA	no	yes	HP:0000238; HP:0001339; HP:0002510; HP:0002650; HP:0007334; HP:0008081; HP:0010535; HP:0011097; HP:0011166; HP:0011167	Hydrocephalus; Lissencephaly; Spastic tetraplegia; Scoliosis; Bilateral tonic-clonic seizure with focal onset; Pes valgus; Sleep apnea; Epileptic spasm; Focal myoclonic seizure; Focal tonic seizure	1	44	m
2011587	1011583	Twist_Core_Exome	2021-03-01	Single	no	NA	no	NA	no	NA	no	yes	HP:0001285; HP:0002342; HP:0010818; HP:0011097; HP:0012469; HP:0025190; HP:0025373; HP:0032661; HP:0032887	Spastic tetraparesis; Intellectual disability, moderate; Generalized tonic seizure; Epileptic spasm; Infantile spasms; Bilateral tonic-clonic seizure with generalized onset; Interictal EEG abnormality; Generalized convulsive status epilepticus; Generalized atonic seizure	1	43	m
2011587	1011583	Twist_Core_Exome	2021-03-01	Single	no	NA	no	NA	no	NA	no	no	HP:0001256; HP:0002121; HP:0007359; HP:0011097; HP:0011167; HP:0011196; HP:0011342	Intellectual disability, mild; Generalized non-motor (absence) seizure; Focal-onset seizure; Epileptic spasm; Focal tonic seizure; EEG with focal sharp waves; Mild global developmental delay	1	18	w
2011587	1011583	Twist_Core_Exome	2021-03-01	Trio	no	NA	no	NA	no	NA	no	no	HP:0000486; HP:0000494; HP:0000540; HP:0000822; HP:0001249; HP:0001263; HP:0001270; HP:0001629; HP:0001643; HP:0002076; HP:0005990; HP:0007911; HP:0030051	Strabismus; Downslanted palpebral fissures; Hypermetropia; Hypertension; Intellectual disability; Global developmental delay; Motor delay; Ventricular septal defect; Patent ductus arteriosus; Migraine; Thyroid hypoplasia; Congenital bilateral ptosis; Tip-toe gait	1	10	m
2011587	1011583	Twist_Core_Exome	2021-03-01	Single	no	NA	no	NA	no	NA	no	no	HP:0000044; HP:0000750; HP:0001252; HP:0001388; HP:0001999; HP:0002342; HP:0002353; HP:0011147; HP:0012443; HP:0025190; HP:0032712	Hypogonadotropic hypogonadism; Delayed speech and language development; Hypotonia; Joint laxity; Abnormal facial shape; Intellectual disability, moderate; EEG abnormality; Typical absence seizure; Abnormality of brain morphology; Bilateral tonic-clonic seizure with generalized onset; Focal impaired awareness motor seizure	1	20	m
2011587	1011583	Twist_Core_Exome	2021-03-01	Single	no	NA	no	NA	no	NA	yes	no	HP:0000717; HP:0001513; HP:0007334; HP:0010864; HP:0011344; HP:0100785	Autism; Obesity; Bilateral tonic-clonic seizure with focal onset; Intellectual disability, severe; Severe global developmental delay; Insomnia	1	30	m
2011587	1011583	Twist_Core_Exome	2021-03-01	Trio	no	NA	no	NA	no	NA	no	no	HP:0001249; HP:0001344; HP:0001770; HP:0001999	Intellectual disability; Absent speech; Toe syndactyly; Abnormal facial shape	1	4	m
2011587	1011583	Twist_Core_Exome	2021-03-01	Single	no	NA	no	NA	no	NA	no	no	HP:0000252; HP:0001285; HP:0010843; HP:0010864; HP:0011167; HP:0011185; HP:0011344; HP:0025190; HP:0032712	Microcephaly; Spastic tetraparesis; EEG with focal slow activity; Intellectual disability, severe; Focal tonic seizure; EEG with focal epileptiform discharges; Severe global developmental delay; Bilateral tonic-clonic seizure with generalized onset; Focal impaired awareness motor seizure	1	48	m
2011587	1011583	Twist_Core_Exome	2021-03-01	Single	no	NA	no	NA	no	NA	no	no	HP:0000708; HP:0001256; HP:0007270; HP:0007334; HP:0011182; HP:0032659; HP:0032716	Behavioral abnormality; Intellectual disability, mild; Atypical absence seizure; Bilateral tonic-clonic seizure with focal onset; Interictal epileptiform activity; Non-convulsive status epilepticus with coma; Focal impaired awareness non-motor seizure	1	27	m
2011587	1011583	Twist_Core_Exome	2021-03-01	Trio	no	NA	no	NA	no	NA	no	no	HP:0000161; HP:0000215; HP:0000278; HP:0001263; HP:0001508; HP:0001631; HP:0002240; HP:0003270; HP:0004322; HP:0009125; HP:0011451; HP:0011968	Median cleft lip; Thick upper lip vermilion; Retrognathia; Global developmental delay; Failure to thrive; Atrial septal defect; Hepatomegaly; Abdominal distention; Short stature; Lipodystrophy; Primary microcephaly; Feeding difficulties	1	1	m
2011587	1011583	Twist_Core_Exome	2021-03-01	Duo	no	NA	no	NA	no	NA	no	no	HP:0000717; HP:0001249; HP:0001288; HP:0001344	Autism; Intellectual disability; Gait disturbance; Absent speech	1	17	w
2011587	1011583	Twist_Core_Exome	2021-03-01	Duo	no	NA	no	NA	no	NA	no	no	HP:0000717; HP:0000750; HP:0001249	Autism; Delayed speech and language development; Intellectual disability	1	10	m
2011587	1011583	Twist_Core_Exome	2021-03-01	Single	no	NA	no	NA	no	NA	no	no	HP:0001249; HP:0001251; HP:0001288; HP:0007334; HP:0032712	Intellectual disability; Ataxia; Gait disturbance; Bilateral tonic-clonic seizure with focal onset; Focal impaired awareness motor seizure	1	25	w
2011587	1011583	Twist_Core_Exome	2021-03-01	Single	no	NA	no	NA	no	NA	no	no	HP:0000486; HP:0000501; HP:0000708; HP:0002342; HP:0007334; HP:0011099; HP:0012444; HP:0032712	Strabismus; Glaucoma; Behavioral abnormality; Intellectual disability, moderate; Bilateral tonic-clonic seizure with focal onset; Spastic hemiparesis; Brain atrophy; Focal impaired awareness motor seizure	1	74	w
2011587	1011583	Twist_Core_Exome	2021-03-01	Trio	no	NA	yes	2019-12-01	no	NA	no	no	HP:0000252; HP:0001249; HP:0001250; HP:0100543	Microcephaly; Intellectual disability; Seizure; Cognitive impairment	1	20	m
2011587	1011583	Twist_Core_Exome	2021-03-01	Single	no	NA	no	NA	no	NA	no	no	HP:0000717; HP:0002342; HP:0002487; HP:0007270; HP:0010819; HP:0011097; HP:0032792; HP:0032794	Autism; Intellectual disability, moderate; Hyperkinetic movements; Atypical absence seizure; Atonic seizure; Epileptic spasm; Tonic seizure; Myoclonic seizure	1	26	w
2011587	1011583	Twist_Core_Exome	2021-03-01	Single	no	NA	no	NA	no	NA	no	no	HP:0001344; HP:0002069; HP:0002283; HP:0002751; HP:0003307; HP:0007095; HP:0010864; HP:0011185; HP:0032471; HP:0032792	Absent speech; Bilateral tonic-clonic seizure; Global brain atrophy; Kyphoscoliosis; Hyperlordosis; Frontoparietal polymicrogyria; Intellectual disability, severe; EEG with focal epileptiform discharges; Focal polymicrogyria; Tonic seizure	1	27	w
2011587	1011583	Twist_Core_Exome	2021-02-01	Single	no	NA	no	NA	no	NA	no	no	HP:0001256; HP:0002069; HP:0006889; HP:0010848; HP:0011147; HP:0032794	Intellectual disability, mild; Bilateral tonic-clonic seizure; Intellectual disability, borderline; EEG with spike-wave complexes (2.5-3.5 Hz); Typical absence seizure; Myoclonic seizure	1	37	w
2011587	1011583	Twist_Core_Exome	2021-02-01	Single	no	NA	no	NA	no	NA	no	no	HP:0000717; HP:0002342; HP:0002373; HP:0012018; HP:0025190; HP:0100022	Autism; Intellectual disability, moderate; Febrile seizure (within the age range of 3 months to 6 years); EEG with temporal focal spikes; Bilateral tonic-clonic seizure with generalized onset; Abnormality of movement	1	34	m
2011587	1011583	Twist_Core_Exome	2021-02-01	Trio	no	NA	no	NA	no	NA	no	no	HP:0001249; HP:0001257; HP:0001263; HP:0001332; HP:0100022	Intellectual disability; Spasticity; Global developmental delay; Dystonia; Abnormality of movement	1	3	m
2011587	1011583	Twist_Core_Exome	2021-02-01	Single	no	NA	no	NA	no	NA	no	no	HP:0001249; HP:0001336; HP:0007270; HP:0010818; HP:0025190; HP:0032842; HP:0032887	Intellectual disability; Myoclonus; Atypical absence seizure; Generalized tonic seizure; Bilateral tonic-clonic seizure with generalized onset; Generalized-onset epileptic spasm; Generalized atonic seizure	1	42	w
2011587	1011583	Twist_Core_Exome	2021-02-01	Quattro	no	NA	no	NA	no	NA	no	no	HP:0000717; HP:0000729; HP:0001263; HP:0100543	Autism; Autistic behavior; Global developmental delay; Cognitive impairment	1	13	m
2011587	1011583	Twist_Core_Exome	2021-02-01	Quattro	no	NA	no	NA	no	NA	no	no	HP:0000717; HP:0000729; HP:0001263; HP:0100543	Autism; Autistic behavior; Global developmental delay; Cognitive impairment	1	5	w
2011587	1011583	Twist_Core_Exome	2021-02-01	Quattro	no	NA	no	NA	no	NA	no	no	HP:0000717; HP:0000729; HP:0001263; HP:0100543	Autism; Autistic behavior; Global developmental delay; Cognitive impairment	1	12	m
2011587	1011583	Twist_Core_Exome	2021-02-01	Single	no	NA	no	NA	no	NA	no	no	HP:0001251; HP:0001332; HP:0001337; HP:0001344; HP:0001762; HP:0002036; HP:0002266; HP:0002273; HP:0002283; HP:0002304; HP:0010864; HP:0011166; HP:0100022	Ataxia; Dystonia; Tremor; Absent speech; Talipes equinovarus; Hiatus hernia; Focal clonic seizure; Tetraparesis; Global brain atrophy; Akinesia; Intellectual disability, severe; Focal myoclonic seizure; Abnormality of movement	1	62	m
2011587	1011583	Twist_Core_Exome	2021-02-01	Trio	no	NA	no	NA	no	NA	no	no	HP:0001250; HP:0001939; HP:0200134	Seizure; Abnormality of metabolism/homeostasis; Epileptic encephalopathy	1	5	w
2011587	1011583	Twist_Core_Exome	2021-02-01	Duo	no	NA	no	NA	no	NA	no	no	HP:0000219; HP:0000252; HP:0000319; HP:0001270; HP:0001344; HP:0001357; HP:0001629; HP:0004322; HP:0012745	Thin upper lip vermilion; Microcephaly; Smooth philtrum; Motor delay; Absent speech; Plagiocephaly; Ventricular septal defect; Short stature; Short palpebral fissure	1	1	w
2011587	1011583	Twist_Core_Exome	2021-02-01	Trio	no	NA	no	NA	no	NA	no	no	HP:0000708; HP:0001249; HP:0001263; HP:0004322; HP:0007334; HP:0007359; HP:0011153	Behavioral abnormality; Intellectual disability; Global developmental delay; Short stature; Bilateral tonic-clonic seizure with focal onset; Focal-onset seizure; Focal motor seizure	1	5	w
2011587	1011583	Twist_Core_Exome	2021-02-01	Trio	no	NA	no	NA	no	NA	no	no	HP:0000252; HP:0001249	Microcephaly; Intellectual disability	1	16	m
2011587	1011583	Twist_Core_Exome	2021-02-01	Duo	no	NA	no	NA	no	NA	no	no	HP:0001250; HP:0001263; HP:0007206	Seizure; Global developmental delay; Hemimegalencephaly	1	10	m
2011587	1011583	Twist_Core_Exome	2021-02-01	Trio	no	NA	no	NA	no	NA	no	no	HP:0001249; HP:0001250; HP:0001263	Intellectual disability; Seizure; Global developmental delay	1	7	m
2011587	1011583	Twist_Core_Exome	2021-02-01	Trio	no	NA	no	NA	no	NA	no	no	HP:0001508; HP:0001943; HP:0002013; HP:0002015; HP:0002376; HP:0008872; HP:0011344; HP:0012696	Failure to thrive; Hypoglycemia; Vomiting; Dysphagia; Developmental regression; Feeding difficulties in infancy; Severe global developmental delay; Abnormal thalamic MRI signal intensity	1	1	w
2011587	1011583	Twist_Core_Exome	2021-02-01	Trio	no	NA	no	NA	no	NA	no	no	HP:0000243; HP:0001263	Trigonocephaly; Global developmental delay	1	1	m
2011587	1011583	Exome_BGI_59MB	2021-02-01	Trio	yes	2019-06-01	no	NA	no	NA	no	no	HP:0000684; HP:0000708; HP:0001249; HP:0001263; HP:0001999	Delayed eruption of teeth; Behavioral abnormality; Intellectual disability; Global developmental delay; Abnormal facial shape	1	9	w
2011587	1011583	Twist_Core_Exome	2021-02-01	Single	no	NA	no	NA	no	NA	no	no	HP:0001256; HP:0007270; HP:0011166; HP:0011167	Intellectual disability, mild; Atypical absence seizure; Focal myoclonic seizure; Focal tonic seizure	1	37	w
2011587	1011583	Twist_Core_Exome	2021-02-01	Trio	no	NA	no	NA	no	NA	no	no	HP:0000750; HP:0001250; HP:0001513; HP:0001653; HP:0002197; HP:0002360; HP:0010677; HP:0011342	Delayed speech and language development; Seizure; Obesity; Mitral regurgitation; Generalized-onset seizure; Sleep disturbance; Enuresis nocturna; Mild global developmental delay	1	7	w
2011587	1011583	Twist_Core_Exome	2021-02-01	Duo	no	NA	no	NA	no	NA	no	no	HP:0000717; HP:0000729; HP:0001250; HP:0002360; HP:0007359	Autism; Autistic behavior; Seizure; Sleep disturbance; Focal-onset seizure	1	7	m
2011587	1011583	Twist_Core_Exome	2021-02-01	Trio	no	NA	no	NA	no	NA	no	no	HP:0000175; HP:0001263; HP:0001270; HP:0001321; HP:0410030	Cleft palate; Global developmental delay; Motor delay; Cerebellar hypoplasia; Cleft lip	1	3	m
2011587	1011583	Twist_Core_Exome	2021-02-01	Trio	no	NA	no	NA	no	NA	no	no	HP:0001263; HP:0002023; HP:0002025; HP:0003422; HP:0004378; HP:0005107; HP:0008468; HP:0008490; HP:0009792; HP:0010447; HP:0012758	Global developmental delay; Anal atresia; Anal stenosis; Vertebral segmentation defect; Abnormality of the anus; Abnormal sacrum morphology; Abnormal sacral segmentation; Sacral segmentation defect; Teratoma; Anal fistula; Neurodevelopmental delay	1	4	m
2011587	1011583	Twist_Core_Exome	2021-02-01	Trio	no	NA	yes	2020-06-01	no	NA	no	no	HP:0000252; HP:0001263; HP:0001270; HP:0001276; HP:0001308; HP:0002015; HP:0007105; HP:0012768; HP:0032807	Microcephaly; Global developmental delay; Motor delay; Hypertonia; Tongue fasciculations; Dysphagia; Infantile encephalopathy; Neonatal asphyxia; Neonatal seizure	1	2	w
2011587	1011583	Twist_Core_Exome	2021-02-01	Duo	no	NA	no	NA	no	NA	yes	no	HP:0000252; HP:0001250; HP:0001252; HP:0001263; HP:0001520	Microcephaly; Seizure; Hypotonia; Global developmental delay; Large for gestational age	1	5	m
2011587	1011583	Twist_Core_Exome	2021-02-01	Trio	no	NA	no	NA	no	NA	no	no	HP:0000613; HP:0001249; HP:0001252; HP:0011344; HP:0011968	Photophobia; Intellectual disability; Hypotonia; Severe global developmental delay; Feeding difficulties	1	0	w
2011587	1011583	Twist_Core_Exome	2021-02-01	Duo	no	NA	no	NA	no	NA	no	no	HP:0001249; HP:0001250; HP:0001263; HP:0007095; HP:0007193; HP:0008689; HP:0011968; HP:0100021	Intellectual disability; Seizure; Global developmental delay; Frontoparietal polymicrogyria; Bilateral tonic-clonic seizure on awakening; Bilateral cryptorchidism; Feeding difficulties; Cerebral palsy	1	17	m
2011587	1011583	Twist_Core_Exome	2021-02-01	Trio	no	NA	no	NA	no	NA	no	no	HP:0007359; HP:0011166; HP:0011185	Focal-onset seizure; Focal myoclonic seizure; EEG with focal epileptiform discharges	1	1	w
2011587	1011583	Twist_Core_Exome	2021-02-01	Trio	no	NA	no	NA	no	NA	no	no	HP:0001103; HP:0001263; HP:0001270; HP:0007018; HP:0031528	Abnormal macular morphology; Global developmental delay; Motor delay; Attention deficit hyperactivity disorder; Subretinal deposits	1	5	m
2011587	1011583	Twist_Core_Exome	2021-02-01	Trio	no	NA	no	NA	no	NA	no	no	HP:0011167; HP:0011196; HP:0031951; HP:0410263	Focal tonic seizure; EEG with focal sharp waves; Nocturnal seizures; Brain imaging abnormality	1	15	m
2011587	1011583	Twist_Core_Exome	2021-02-01	Trio	no	NA	no	NA	no	NA	no	no	HP:0001250; HP:0002123; HP:0012758; HP:0032794; HP:0410263	Seizure; Generalized myoclonic seizure; Neurodevelopmental delay; Myoclonic seizure; Brain imaging abnormality	1	3	w
2011587	1011583	Twist_Core_Exome	2021-02-01	Trio	no	NA	no	NA	no	NA	no	no	HP:0000028; HP:0000047; HP:0000054; HP:0000252; HP:0000263; HP:0000286; HP:0001252; HP:0001263; HP:0001999; HP:0002637; HP:0004322; HP:0004325; HP:0007105; HP:0007359	Cryptorchidism; Hypospadias; Micropenis; Microcephaly; Oxycephaly; Epicanthus; Hypotonia; Global developmental delay; Abnormal facial shape; Cerebral ischemia; Short stature; Decreased body weight; Infantile encephalopathy; Focal-onset seizure	1	1	m
2011587	1011583	Twist_Core_Exome	2021-02-01	Trio	no	NA	no	NA	no	NA	no	no	HP:0007359; HP:0410263	Focal-onset seizure; Brain imaging abnormality	1	4	w
2011587	1011583	Twist_Core_Exome	2021-02-01	Trio	no	NA	yes	2020-08-01	no	NA	no	no	HP:0001258; HP:0001270; HP:0001771; HP:0002011; HP:0002360; HP:0003093; HP:0003396; HP:0011346; HP:0012758; HP:0100565; HP:0100813	Spastic paraplegia; Motor delay; Achilles tendon contracture; Morphological central nervous system abnormality; Sleep disturbance; Limited hip extension; Syringomyelia; Mild expressive language delay; Neurodevelopmental delay; Hydromyelia; Testicular torsion	1	2	m
2011587	1011583	Twist_Core_Exome	2021-02-01	Trio	no	NA	no	NA	no	NA	no	no	HP:0000365; HP:0000729; HP:0000750; HP:0001263; HP:0002376	Hearing impairment; Autistic behavior; Delayed speech and language development; Global developmental delay; Developmental regression	1	3	m
2011587	1011583	Twist_Core_Exome	2021-02-01	Trio	no	NA	no	NA	no	NA	no	no	HP:0000429; HP:0000817; HP:0001263; HP:0007359	Abnormality of the nasal alae; Poor eye contact; Global developmental delay; Focal-onset seizure	1	3	m
2011587	1011583	Twist_Core_Exome	2021-02-01	Trio	no	NA	no	NA	no	NA	no	yes	HP:0000256; HP:0000286; HP:0000316; HP:0001252; HP:0001263; HP:0001344; HP:0001513; HP:0001999	Macrocephaly; Epicanthus; Hypertelorism; Hypotonia; Global developmental delay; Absent speech; Obesity; Abnormal facial shape	1	5	w
2011587	1011583	Twist_Core_Exome	2021-02-01	Trio	no	NA	yes	2020-06-01	no	NA	no	no	HP:0000256; HP:0001263; HP:0001655; HP:0002194	Macrocephaly; Global developmental delay; Patent foramen ovale; Delayed gross motor development	1	2	w
2011587	1011583	Twist_Core_Exome	2021-02-01	Trio	no	NA	no	NA	no	NA	no	no	HP:0001250; HP:0001298; HP:0007359; HP:0032046	Seizure; Encephalopathy; Focal-onset seizure; Focal cortical dysplasia	1	9	w
2011587	1011583	Twist_Core_Exome	2021-02-01	Trio	no	NA	no	NA	no	NA	no	no	HP:0001249; HP:0001250; HP:0001263; HP:0011150; HP:0032794	Intellectual disability; Seizure; Global developmental delay; Myoclonic absence seizure; Myoclonic seizure	1	4	w
2011587	1011583	Twist_Core_Exome	2021-02-01	Trio	no	NA	yes	2020-06-01	no	NA	no	no	HP:0001249; HP:0001250; HP:0001270; HP:0011171; HP:0011172	Intellectual disability; Seizure; Motor delay; Simple febrile seizure; Complex febrile seizure	1	3	m
2011587	1011583	Twist_Core_Exome	2021-02-01	Trio	no	NA	no	NA	no	NA	no	no	HP:0001252; HP:0001263; HP:0001518; HP:0002910; HP:0006970; HP:0100021	Hypotonia; Global developmental delay; Small for gestational age; Elevated hepatic transaminase; Periventricular leukomalacia; Cerebral palsy	1	1	m
2011587	1011583	Twist_Core_Exome	2021-02-01	Trio	no	NA	no	NA	no	NA	no	no	HP:0001249; HP:0001250; HP:0002126; HP:0002804	Intellectual disability; Seizure; Polymicrogyria; Arthrogryposis multiplex congenita	1	16	m
2011587	1011583	Twist_Core_Exome	2021-02-01	Trio	no	NA	no	NA	no	NA	no	no	HP:0001252; HP:0011342	Hypotonia; Mild global developmental delay	1	5	m
2011587	1011583	Twist_Core_Exome	2021-01-01	Trio	no	NA	no	NA	no	NA	no	no	HP:0000252; HP:0001249; HP:0001263; HP:0004322	Microcephaly; Intellectual disability; Global developmental delay; Short stature	1	10	m
2011587	1011583	Twist_Core_Exome	2021-01-01	Trio	no	NA	no	NA	no	NA	no	no	HP:0001263; HP:0001270; HP:0001508	Global developmental delay; Motor delay; Failure to thrive	1	2	m
2011587	1011583	Twist_Core_Exome	2021-01-01	Trio	no	NA	no	NA	no	NA	no	no	HP:0000098; HP:0000708; HP:0001251; HP:0001252; HP:0001263; HP:0001520; HP:0001548; HP:0002370	Tall stature; Behavioral abnormality; Ataxia; Hypotonia; Global developmental delay; Large for gestational age; Overgrowth; Poor coordination	1	4	m
2011587	1011583	Twist_Core_Exome	2021-01-01	Trio	no	NA	no	NA	no	NA	no	no	HP:0000750; HP:0002353; HP:0002373; HP:0032677	Delayed speech and language development; EEG abnormality; Febrile seizure (within the age range of 3 months to 6 years); Generalized-onset motor seizure	1	2	m
2011587	1011583	Twist_Core_Exome	2021-01-01	Trio	no	NA	no	NA	no	NA	no	no	HP:0000751; HP:0007018; HP:0007359	Personality changes; Attention deficit hyperactivity disorder; Focal-onset seizure	1	4	w
2011587	1011583	Twist_Core_Exome	2021-01-01	Trio	no	NA	no	NA	no	NA	no	no	HP:0001250; HP:0001263; HP:0002902	Seizure; Global developmental delay; Hyponatremia	1	1	m
2011587	1011583	Twist_Core_Exome	2021-01-01	Trio	no	NA	no	NA	no	NA	no	no	HP:0010850; HP:0032046; HP:0032794	EEG with spike-wave complexes; Focal cortical dysplasia; Myoclonic seizure	1	4	w
2011587	1011583	Twist_Core_Exome	2021-01-01	Trio	no	NA	no	NA	no	NA	no	no	HP:0000316; HP:0000369; HP:0000457; HP:0000750; HP:0000752; HP:0001263; HP:0012372	Hypertelorism; Low-set ears; Depressed nasal ridge; Delayed speech and language development; Hyperactivity; Global developmental delay; Abnormal eye morphology	1	7	m
2011587	1011583	Twist_Core_Exome	2021-01-01	Trio	no	NA	no	NA	no	NA	no	no	HP:0000545; HP:0000575; HP:0000716; HP:0000739; HP:0001105; HP:0001256; HP:0001263; HP:0001270; HP:0006889	Myopia; Scotoma; Depression; Anxiety; Retinal atrophy; Intellectual disability, mild; Global developmental delay; Motor delay; Intellectual disability, borderline	1	17	w
2011587	1011583	Twist_Core_Exome	2021-01-01	Trio	no	NA	no	NA	no	NA	no	no	HP:0000738; HP:0000750; HP:0001249; HP:0001263; HP:0001513; HP:0002315; HP:0002367; HP:0008765; HP:0100702	Hallucinations; Delayed speech and language development; Intellectual disability; Global developmental delay; Obesity; Headache; Visual hallucinations; Auditory hallucinations; Arachnoid cyst	1	12	m
2011587	1011583	Twist_Core_Exome	2021-01-01	Trio	no	NA	no	NA	no	NA	no	no	HP:0001250	Seizure	1	4	w
2011587	1011583	Twist_Core_Exome	2021-01-01	Trio	no	NA	yes	2020-08-01	no	NA	no	no	HP:0001249; HP:0001263; HP:0025190; HP:0032792; HP:0100543	Intellectual disability; Global developmental delay; Bilateral tonic-clonic seizure with generalized onset; Tonic seizure; Cognitive impairment	1	6	m
2011587	1011583	Twist_Core_Exome	2021-01-01	Duo	no	NA	no	NA	no	NA	no	no	HP:0000717; HP:0001256; HP:0001999	Autism; Intellectual disability, mild; Abnormal facial shape	1	6	w
2011587	1011583	Twist_Core_Exome	2021-01-01	Single	no	NA	no	NA	no	NA	no	no	HP:0001249; HP:0001250; HP:0001256; HP:0001263; HP:0007334; HP:0007343; HP:0007359; HP:0010843; HP:0011342; HP:0032712	Intellectual disability; Seizure; Intellectual disability, mild; Global developmental delay; Bilateral tonic-clonic seizure with focal onset; Abnormal morphology of the limbic system; Focal-onset seizure; EEG with focal slow activity; Mild global developmental delay; Focal impaired awareness motor seizure	1	23	m
2011587	1011583	Twist_Core_Exome	2021-01-01	Trio	no	NA	no	NA	no	NA	no	no	HP:0000750; HP:0001250; HP:0007359; HP:0032052; HP:0032794; HP:0100543	Delayed speech and language development; Seizure; Focal-onset seizure; Focal cortical dysplasia type IIa; Myoclonic seizure; Cognitive impairment	1	8	w
2011587	1011583	Twist_Core_Exome	2021-01-01	Trio	no	NA	no	NA	no	NA	no	no	HP:0001250; HP:0001270; HP:0002060; HP:0002151; HP:0003150; HP:0031365; HP:0031951; HP:0032792	Seizure; Motor delay; Abnormal cerebral morphology; Increased serum lactate; Glutaric aciduria; Macular purpura; Nocturnal seizures; Tonic seizure	1	1	w
2011587	1011583	Twist_Core_Exome	2021-01-01	Trio	no	NA	no	NA	no	NA	no	no	HP:0000365; HP:0000750; HP:0031987; HP:0100543	Hearing impairment; Delayed speech and language development; Diminished ability to concentrate; Cognitive impairment	1	4	w
2011587	1011583	Twist_Core_Exome	2021-01-01	Trio	no	NA	no	NA	no	NA	no	no	HP:0001250; HP:0007018; HP:0007270; HP:0020214	Seizure; Attention deficit hyperactivity disorder; Atypical absence seizure; Startle-induced seizure	1	8	m
2011587	1011583	Twist_Core_Exome	2021-01-01	Trio	no	NA	no	NA	no	NA	no	no	HP:0000377; HP:0001627; HP:0002032; HP:0002079; HP:0002197; HP:0002308; HP:0002575; HP:0003468; HP:0004378; HP:0008678; HP:0012210; HP:0040064	Abnormality of the pinna; Abnormal heart morphology; Esophageal atresia; Hypoplasia of the corpus callosum; Generalized-onset seizure; Arnold-Chiari malformation; Tracheoesophageal fistula; Abnormal vertebral morphology; Abnormality of the anus; Renal hypoplasia/aplasia; Abnormal renal morphology; Abnormality of limbs	1	10	w
2011587	1011583	Twist_Core_Exome	2020-12-01	Trio	no	NA	no	NA	no	NA	no	no	HP:0000002; HP:0001251; HP:0001256; HP:0002197; HP:0002376; HP:0007377; HP:0012443; HP:0031491; HP:0200134	Abnormality of body height; Ataxia; Intellectual disability, mild; Generalized-onset seizure; Developmental regression; Abnormality of somatosensory evoked potentials; Abnormality of brain morphology; Continuous spike and waves during slow sleep; Epileptic encephalopathy	1	8	m
2011587	1011583	Twist_Core_Exome	2020-12-01	Trio	no	NA	no	NA	no	NA	no	no	HP:0000750; HP:0001263	Delayed speech and language development; Global developmental delay	1	3	w
2011587	1011583	Twist_Core_Exome	2020-12-01	Trio	no	NA	yes	2020-06-01	no	NA	no	no	HP:0001250; HP:0001252; HP:0001263; HP:0001999; HP:0002353; HP:0007359	Seizure; Hypotonia; Global developmental delay; Abnormal facial shape; EEG abnormality; Focal-onset seizure	1	4	m
2011587	1011583	Twist_Core_Exome	2020-12-01	Trio	no	NA	no	NA	no	NA	no	no	HP:0007359; HP:0011157	Focal-onset seizure; Focal sensory seizure	1	8	w
2011587	1011583	Twist_Core_Exome	2020-12-01	Trio	no	NA	no	NA	no	NA	no	no	HP:0007359	Focal-onset seizure	1	37	m
2011587	1011583	Exome_BGI_59MB	2020-12-01	Single	yes	2020-03-01	yes	2020-01-01	no	NA	no	no	HP:0000047; HP:0000252; HP:0000365; HP:0001249; HP:0001622; HP:0001643; HP:0002069; HP:0007270	Hypospadias; Microcephaly; Hearing impairment; Intellectual disability; Premature birth; Patent ductus arteriosus; Bilateral tonic-clonic seizure; Atypical absence seizure	1	20	m
2011587	1011583	Exome_BGI_59MB	2020-12-01	Duo	yes	2020-03-01	no	NA	no	NA	no	no	HP:0000098; HP:0001263; HP:0001513; HP:0100543	Tall stature; Global developmental delay; Obesity; Cognitive impairment	1	10	w
2011587	1011583	Twist_Core_Exome	2020-12-01	Trio	no	NA	no	NA	no	NA	no	no	HP:0000252; HP:0001249; HP:0001263; HP:0002342; HP:0040195; HP:0040196	Microcephaly; Intellectual disability; Global developmental delay; Intellectual disability, moderate; Decreased head circumference; Mild microcephaly	1	7	m
2011587	1011583	Twist_Core_Exome	2020-12-01	Trio	no	NA	no	NA	no	NA	no	no	HP:0001328; HP:0003244	Specific learning disability; Penile hypospadias	1	35	m
2011587	1011583	Twist_Core_Exome	2020-12-01	Trio	no	NA	no	NA	no	NA	no	no	HP:0001250; HP:0001263; HP:0001998; HP:0032807	Seizure; Global developmental delay; Neonatal hypoglycemia; Neonatal seizure	1	6	m
2011587	1011583	Twist_Core_Exome	2020-12-01	Single	no	NA	no	NA	no	NA	no	no	HP:0000218; HP:0000470; HP:0000588; HP:0000708; HP:0001249; HP:0001250; HP:0001256; HP:0001263; HP:0001269; HP:0001999; HP:0002384; HP:0002671; HP:0002808; HP:0002943; HP:0007334; HP:0011342; HP:0032712; HP:0100543; HP:0200055	High palate; Short neck; Optic nerve coloboma; Behavioral abnormality; Intellectual disability; Seizure; Intellectual disability, mild; Global developmental delay; Hemiparesis; Abnormal facial shape; Focal impaired awareness seizure; Basal cell carcinoma; Kyphosis; Thoracic scoliosis; Bilateral tonic-clonic seizure with focal onset; Mild global developmental delay; Focal impaired awareness motor …	1	65	w
2011587	1011583	Exome_BGI_59MB	2020-12-01	Single	no	NA	no	NA	no	NA	no	no	HP:0001511; HP:0001518; HP:0002750; HP:0003502; HP:0007018; HP:0008883	Intrauterine growth retardation; Small for gestational age; Delayed skeletal maturation; Mild short stature; Attention deficit hyperactivity disorder; Mild intrauterine growth retardation	4	21	m
2011587	1011583	Twist_Core_Exome	2020-12-01	Trio	no	NA	yes	2020-02-01	no	NA	no	no	HP:0000252; HP:0001250; HP:0001263	Microcephaly; Seizure; Global developmental delay	1	1	w
2011587	1011583	Twist_Core_Exome	2020-12-01	Single	no	NA	no	NA	no	NA	no	no	HP:0000518; HP:0001249; HP:0001250; HP:0001263; HP:0001763; HP:0002510; HP:0010864; HP:0011344; HP:0025190; HP:0032677	Cataract; Intellectual disability; Seizure; Global developmental delay; Pes planus; Spastic tetraplegia; Intellectual disability, severe; Severe global developmental delay; Bilateral tonic-clonic seizure with generalized onset; Generalized-onset motor seizure	1	68	w
2011587	1011583	Twist_Core_Exome	2020-12-01	Trio	no	NA	no	NA	no	NA	no	no	HP:0001249; HP:0001250; HP:0001263; HP:0002197; HP:0010851; HP:0011198; HP:0200134	Intellectual disability; Seizure; Global developmental delay; Generalized-onset seizure; EEG with burst suppression; EEG with generalized epileptiform discharges; Epileptic encephalopathy	1	0	m
2011587	1011583	Twist_Core_Exome	2020-12-01	Single	no	NA	no	NA	no	NA	no	no	HP:0001249; HP:0001250; HP:0001256; HP:0001263; HP:0003003; HP:0007334; HP:0007359; HP:0011153; HP:0011342; HP:0032712	Intellectual disability; Seizure; Intellectual disability, mild; Global developmental delay; Colon cancer; Bilateral tonic-clonic seizure with focal onset; Focal-onset seizure; Focal motor seizure; Mild global developmental delay; Focal impaired awareness motor seizure	1	58	w
2011587	1011583	Twist_Core_Exome	2020-12-01	Trio	no	NA	no	NA	no	NA	no	no	HP:0000729; HP:0000752; HP:0001249	Autistic behavior; Hyperactivity; Intellectual disability	1	3	m
2011587	1011583	Twist_Core_Exome	2020-11-01	Trio	no	NA	no	NA	no	NA	no	no	HP:0001250; HP:0002353; HP:0007270; HP:0032842; HP:0200134	Seizure; EEG abnormality; Atypical absence seizure; Generalized-onset epileptic spasm; Epileptic encephalopathy	1	0	m
2011587	1011583	Twist_Core_Exome	2020-11-01	Trio	no	NA	no	NA	no	NA	no	no	HP:0000750; HP:0001251; HP:0001263; HP:0001629; HP:0003394; HP:0004322; HP:0005484; HP:0100021; HP:0100660	Delayed speech and language development; Ataxia; Global developmental delay; Ventricular septal defect; Muscle spasm; Short stature; Secondary microcephaly; Cerebral palsy; Dyskinesia	1	10	w
2011587	1011583	Exome_BGI_59MB	2020-11-01	Quattro	no	NA	no	NA	no	NA	no	no	HP:0003561; HP:0004322	Birth length less than 3rd percentile; Short stature	4	26	m
2011587	1011583	Twist_Core_Exome	2020-11-01	Trio	yes	2017-06-01	no	NA	yes	2017-07-01	no	no	HP:0000252; HP:0001249; HP:0001250; HP:0001263; HP:0002339; HP:0007018	Microcephaly; Intellectual disability; Seizure; Global developmental delay; Abnormal caudate nucleus morphology; Attention deficit hyperactivity disorder	1	9	m
2011587	1011583	Twist_Core_Exome	2020-11-01	Trio	yes	2018-05-01	no	NA	no	NA	yes	no	HP:0001249; HP:0001250; HP:0200134	Intellectual disability; Seizure; Epileptic encephalopathy	1	5	m
2011587	1011583	Twist_Core_Exome	2020-11-01	Trio	yes	2019-06-01	no	NA	no	NA	no	no	HP:0000160; HP:0000175; HP:0000185; HP:0000252; HP:0001249; HP:0004322	Narrow mouth; Cleft palate; Cleft soft palate; Microcephaly; Intellectual disability; Short stature	1	7	w
2011587	1011583	Exome_BGI_59MB	2020-11-01	Trio	yes	2019-11-01	no	NA	no	NA	no	no	HP:0002131; HP:0002353	Episodic ataxia; EEG abnormality	1	2	w
2011587	1011583	Twist_Core_Exome	2020-11-01	Single	no	NA	no	NA	no	NA	no	no	HP:0001256; HP:0001263; HP:0002342; HP:0002384; HP:0006682; HP:0007270; HP:0007334; HP:0031165; HP:0100543	Intellectual disability, mild; Global developmental delay; Intellectual disability, moderate; Focal impaired awareness seizure; Ventricular extrasystoles; Atypical absence seizure; Bilateral tonic-clonic seizure with focal onset; Multifocal seizures; Cognitive impairment	1	41	m
2011587	1011583	Twist_Core_Exome	2020-11-01	Single	no	NA	no	NA	no	NA	no	no	HP:0000708; HP:0001263; HP:0002069; HP:0002121; HP:0002197; HP:0002650	Behavioral abnormality; Global developmental delay; Bilateral tonic-clonic seizure; Generalized non-motor (absence) seizure; Generalized-onset seizure; Scoliosis	1	29	w
2011587	1011583	Twist_Core_Exome	2020-11-01	Duo	no	NA	yes	2020-02-01	no	NA	no	no	HP:0000252; HP:0002373; HP:0004322; HP:0100543; HP:0200134	Microcephaly; Febrile seizure (within the age range of 3 months to 6 years); Short stature; Cognitive impairment; Epileptic encephalopathy	1	18	w
2011587	1011583	Twist_Core_Exome	2020-11-01	Single	no	NA	no	NA	no	NA	no	no	HP:0000587; HP:0000609; HP:0001249; HP:0001250; HP:0001263; HP:0002273; HP:0002384; HP:0002650; HP:0007334; HP:0007875; HP:0010864; HP:0011344	Abnormality of the optic nerve; Optic nerve hypoplasia; Intellectual disability; Seizure; Global developmental delay; Tetraparesis; Focal impaired awareness seizure; Scoliosis; Bilateral tonic-clonic seizure with focal onset; Congenital blindness; Intellectual disability, severe; Severe global developmental delay	1	51	w
2011587	1011583	Twist_Core_Exome	2020-10-01	Single	no	NA	no	NA	no	NA	no	no	HP:0001249; HP:0001250; HP:0001256; HP:0001328; HP:0002197; HP:0012759; HP:0025190; HP:0032409; HP:0032677; HP:0032712	Intellectual disability; Seizure; Intellectual disability, mild; Specific learning disability; Generalized-onset seizure; Neurodevelopmental abnormality; Bilateral tonic-clonic seizure with generalized onset; Subcortical band heterotopia; Generalized-onset motor seizure; Focal impaired awareness motor seizure	1	29	w
2011587	1011583	Twist_Core_Exome	2020-10-01	Trio	no	NA	yes	2020-04-01	no	NA	no	no	HP:0001249; HP:0001250; HP:0002360; HP:0100021; HP:0100022	Intellectual disability; Seizure; Sleep disturbance; Cerebral palsy; Abnormality of movement	1	19	w
2011587	1011583	Twist_Core_Exome	2020-10-01	Trio	no	NA	no	NA	no	NA	no	no	HP:0000486; HP:0001251; HP:0001263; HP:0001337; HP:0002474; HP:0003131; HP:0003198	Strabismus; Ataxia; Global developmental delay; Tremor; Expressive language delay; Cystinuria; Myopathy	1	4	w
2011587	1011583	Twist_Core_Exome	2020-10-01	Trio	yes	2019-11-01	no	NA	no	NA	no	no	HP:0000717; HP:0001256	Autism; Intellectual disability, mild	1	7	m
2011587	1011583	Twist_Core_Exome	2020-10-01	Single	no	NA	no	NA	no	NA	no	no	HP:0000252; HP:0001249; HP:0001250; HP:0001263; HP:0002015; HP:0002353; HP:0004322; HP:0010864; HP:0011344; HP:0025190; HP:0032887	Microcephaly; Intellectual disability; Seizure; Global developmental delay; Dysphagia; EEG abnormality; Short stature; Intellectual disability, severe; Severe global developmental delay; Bilateral tonic-clonic seizure with generalized onset; Generalized atonic seizure	1	43	w
2011587	1011583	Twist_Core_Exome	2020-10-01	Trio	yes	2019-07-01	no	NA	yes	2019-12-01	no	no	HP:0000252; HP:0001249; HP:0001250; HP:0001257; HP:0001263; HP:0001285; HP:0002069; HP:0002126; HP:0007109; HP:0007165	Microcephaly; Intellectual disability; Seizure; Spasticity; Global developmental delay; Spastic tetraparesis; Bilateral tonic-clonic seizure; Polymicrogyria; Periventricular cysts; Periventricular heterotopia	1	11	m
2011587	1011583	Twist_Core_Exome	2020-10-01	Single	no	NA	no	NA	no	NA	yes	no	HP:0001250; HP:0001256; HP:0002353; HP:0007270; HP:0007334; HP:0011203; HP:0011342; HP:0032794	Seizure; Intellectual disability, mild; EEG abnormality; Atypical absence seizure; Bilateral tonic-clonic seizure with focal onset; EEG with abnormally slow frequencies; Mild global developmental delay; Myoclonic seizure	1	26	w
2011587	1011583	Twist_Core_Exome	2020-10-01	Trio	no	NA	yes	2020-06-01	no	NA	no	no	HP:0000252; HP:0000750; HP:0001250; HP:0001263; HP:0010818; HP:0011198	Microcephaly; Delayed speech and language development; Seizure; Global developmental delay; Generalized tonic seizure; EEG with generalized epileptiform discharges	1	3	m
2011587	1011583	Exome_BGI_59MB	2020-10-01	Trio	yes	2019-10-01	no	NA	no	NA	no	no	HP:0000256; HP:0001249; HP:0001250; HP:0001263; HP:0001270; HP:0001513; HP:0001999; HP:0009126; HP:0011342; HP:0011343; HP:0011968; HP:0012736; HP:0100543	Macrocephaly; Intellectual disability; Seizure; Global developmental delay; Motor delay; Obesity; Abnormal facial shape; Increased adipose tissue; Mild global developmental delay; Moderate global developmental delay; Feeding difficulties; Profound global developmental delay; Cognitive impairment	1	17	w
2011587	1011583	Twist_Core_Exome	2020-10-01	Trio	no	NA	no	NA	no	NA	no	no	HP:0001250; HP:0002133; HP:0032867	Seizure; Status epilepticus; Refractory status epilepticus	1	16	w
2011587	1011583	Twist_Core_Exome	2020-10-01	Trio	no	NA	no	NA	no	NA	no	no	HP:0000028; HP:0000175; HP:0000705; HP:0001249; HP:0001263; HP:0001508; HP:0001763; HP:0008081; HP:0410031	Cryptorchidism; Cleft palate; Amelogenesis imperfecta; Intellectual disability; Global developmental delay; Failure to thrive; Pes planus; Pes valgus; Submucous cleft of soft and hard palate	1	6	m
2011587	1011583	Twist_Core_Exome	2020-10-01	Trio	no	NA	no	NA	no	NA	no	no	HP:0000193; HP:0001263; HP:0001631; HP:0001943; HP:0011015; HP:0011342; HP:0011343; HP:0012345; HP:0012758	Bifid uvula; Global developmental delay; Atrial septal defect; Hypoglycemia; Abnormal blood glucose concentration; Mild global developmental delay; Moderate global developmental delay; Abnormal glycosylation; Neurodevelopmental delay	1	2	m
2011587	1011583	Exome_BGI_59MB	2020-10-01	Trio	yes	2018-03-01	no	NA	no	NA	no	no	HP:0000708; HP:0001250; HP:0001256; HP:0001328; HP:0002370; HP:0007359; HP:0100022	Behavioral abnormality; Seizure; Intellectual disability, mild; Specific learning disability; Poor coordination; Focal-onset seizure; Abnormality of movement	1	9	m
2011587	1011583	Twist_Core_Exome	2020-10-01	Single	no	NA	no	NA	no	NA	no	no	HP:0000252; HP:0001250; HP:0007359; HP:0010864; HP:0011344; HP:0011968; HP:0020219; HP:0100021	Microcephaly; Seizure; Focal-onset seizure; Intellectual disability, severe; Severe global developmental delay; Feeding difficulties; Motor seizure; Cerebral palsy	1	23	m
2011587	1011583	Twist_Core_Exome	2020-10-01	Trio	no	NA	no	NA	no	NA	no	no	HP:0000047; HP:0000175; HP:0000365; HP:0001629; HP:0001642; HP:0001643; HP:0001761; HP:0002650; HP:0011342; HP:0011387	Hypospadias; Cleft palate; Hearing impairment; Ventricular septal defect; Pulmonic stenosis; Patent ductus arteriosus; Pes cavus; Scoliosis; Mild global developmental delay; Enlarged vestibular aqueduct	1	12	m
2011587	1011583	Twist_Core_Exome	2020-10-01	Single	no	NA	no	NA	no	NA	no	no	HP:0001250; HP:0001397; HP:0001645	Seizure; Hepatic steatosis; Sudden cardiac death	1	prenatal	w
2011587	1011583	Exome_BGI_59MB	2020-10-01	Trio	yes	2019-03-01	no	NA	no	NA	no	no	HP:0001256; HP:0001263; HP:0001762; HP:0004322; HP:0011342	Intellectual disability, mild; Global developmental delay; Talipes equinovarus; Short stature; Mild global developmental delay	1	8	m
2011587	1011583	Twist_Core_Exome	2020-10-01	Single	no	NA	no	NA	no	NA	no	no	HP:0000648; HP:0000763; HP:0000975; HP:0001251; HP:0001256; HP:0001260; HP:0001332; HP:0001618; HP:0002273; HP:0003236; HP:0011342; HP:0025190; HP:0032677; HP:0032724	Optic atrophy; Sensory neuropathy; Hyperhidrosis; Ataxia; Intellectual disability, mild; Dysarthria; Dystonia; Dysphonia; Tetraparesis; Elevated circulating creatine kinase concentration; Mild global developmental delay; Bilateral tonic-clonic seizure with generalized onset; Generalized-onset motor seizure; Focal impaired awareness tonic seizure	1	19	m
2011587	1011583	Twist_Core_Exome	2020-09-01	Trio	no	NA	no	NA	no	NA	no	no	HP:0000252; HP:0000708; HP:0000717; HP:0000729; HP:0000750; HP:0001249; HP:0001252; HP:0001263; HP:0001344; HP:0002465; HP:0008947	Microcephaly; Behavioral abnormality; Autism; Autistic behavior; Delayed speech and language development; Intellectual disability; Hypotonia; Global developmental delay; Absent speech; Poor speech; Infantile muscular hypotonia	1	7	m
2011587	1011583	Twist_Core_Exome	2020-09-01	Trio	no	NA	no	NA	no	NA	no	no	HP:0000252; HP:0000752; HP:0001250; HP:0001263; HP:0007018; HP:0011342	Microcephaly; Hyperactivity; Seizure; Global developmental delay; Attention deficit hyperactivity disorder; Mild global developmental delay	1	6	m
2011587	1011583	Twist_Core_Exome	2020-09-01	Trio	no	NA	no	NA	no	NA	no	no	HP:0001249; HP:0001250; HP:0001251; HP:0010818	Intellectual disability; Seizure; Ataxia; Generalized tonic seizure	1	14	m
2011587	1011583	Twist_Core_Exome	2020-09-01	Trio	no	NA	yes	2020-06-01	no	NA	no	no	HP:0000717; HP:0000750; HP:0001263; HP:0001344	Autism; Delayed speech and language development; Global developmental delay; Absent speech	1	5	w
2011587	1011583	Twist_Core_Exome	2020-09-01	Trio	no	NA	no	NA	no	NA	no	no	HP:0001000; HP:0001010; HP:0001249; HP:0001250; HP:0001256; HP:0007359; HP:0011446; HP:0012018; HP:0012638; HP:0020219; HP:0032792	Abnormality of skin pigmentation; Hypopigmentation of the skin; Intellectual disability; Seizure; Intellectual disability, mild; Focal-onset seizure; Abnormality of higher mental function; EEG with temporal focal spikes; Abnormal nervous system physiology; Motor seizure; Tonic seizure	1	9	w
2011587	1011583	Twist_Core_Exome	2020-09-01	Trio	no	NA	yes	2020-01-01	no	NA	no	no	HP:0000365; HP:0001249; HP:0001250; HP:0100543	Hearing impairment; Intellectual disability; Seizure; Cognitive impairment	1	14	m
2011587	1011583	Twist_Core_Exome	2020-09-01	Trio	no	NA	no	NA	no	NA	no	no	HP:0000252; HP:0000750; HP:0001263; HP:0001270; HP:0002028; HP:0002793; HP:0004322; HP:0011344; HP:0011968	Microcephaly; Delayed speech and language development; Global developmental delay; Motor delay; Chronic diarrhea; Abnormal pattern of respiration; Short stature; Severe global developmental delay; Feeding difficulties	1	11	w
2011587	1011583	Twist_Core_Exome	2020-09-01	Trio	no	NA	yes	2020-08-01	no	NA	no	no	HP:0000252; HP:0000750; HP:0001263; HP:0001903	Microcephaly; Delayed speech and language development; Global developmental delay; Anemia	1	5	w
2011587	1011583	Twist_Core_Exome	2020-09-01	Single	no	NA	no	NA	no	NA	no	no	HP:0001249; HP:0001263; HP:0002069; HP:0002133; HP:0002342; HP:0002353; HP:0007359; HP:0011097; HP:0011442; HP:0012443; HP:0012444; HP:0012469; HP:0032842; HP:0032843; HP:0100021; HP:0100022	Intellectual disability; Global developmental delay; Bilateral tonic-clonic seizure; Status epilepticus; Intellectual disability, moderate; EEG abnormality; Focal-onset seizure; Epileptic spasm; Abnormal central motor function; Abnormality of brain morphology; Brain atrophy; Infantile spasms; Generalized-onset epileptic spasm; Focal-onset epileptic spasm; Cerebral palsy; Abnormality of movement	1	36	w
2011587	1011583	Twist_Core_Exome	2020-09-01	Trio	no	NA	no	NA	no	NA	no	no	HP:0000717; HP:0001249	Autism; Intellectual disability	1	5	w
2011587	1011583	Twist_Core_Exome	2020-09-01	Trio	no	NA	no	NA	no	NA	no	no	HP:0000800; HP:0001250; HP:0001279; HP:0001336; HP:0002353	Cystic renal dysplasia; Seizure; Syncope; Myoclonus; EEG abnormality	1	8	m
2011587	1011583	Twist_Core_Exome	2020-09-01	Trio	no	NA	no	NA	no	NA	no	no	HP:0001249; HP:0001250; HP:0001252; HP:0001263; HP:0001344; HP:0002352; HP:0200134	Intellectual disability; Seizure; Hypotonia; Global developmental delay; Absent speech; Leukoencephalopathy; Epileptic encephalopathy	1	4	m
2011587	1011583	Twist_Core_Exome	2020-09-01	Trio	no	NA	no	NA	no	NA	no	no	HP:0001249; HP:0001256; HP:0001263; HP:0001763; HP:0011167; HP:0100543	Intellectual disability; Intellectual disability, mild; Global developmental delay; Pes planus; Focal tonic seizure; Cognitive impairment	1	11	m
2011587	1011583	Twist_Core_Exome	2020-09-01	Trio	no	NA	no	NA	no	NA	no	no	HP:0000218; HP:0000475; HP:0001252; HP:0001263; HP:0001270; HP:0001999	High palate; Broad neck; Hypotonia; Global developmental delay; Motor delay; Abnormal facial shape	1	1	w
2011587	1011583	Twist_Core_Exome	2020-08-01	Single	no	NA	no	NA	no	NA	no	no	HP:0001249; HP:0001250; HP:0001263; HP:0001270; HP:0001298; HP:0002121; HP:0003739; HP:0007270; HP:0010819; HP:0011442; HP:0012758; HP:0100021; HP:0100022; HP:0100543	Intellectual disability; Seizure; Global developmental delay; Motor delay; Encephalopathy; Generalized non-motor (absence) seizure; Myoclonic spasms; Atypical absence seizure; Atonic seizure; Abnormal central motor function; Neurodevelopmental delay; Cerebral palsy; Abnormality of movement; Cognitive impairment	1	21	m
2011587	1011583	Twist_Core_Exome	2020-08-01	Trio	no	NA	no	NA	no	NA	no	no	HP:0000023; HP:0001249; HP:0001263; HP:0001518; HP:0003244; HP:0004322; HP:0004325	Inguinal hernia; Intellectual disability; Global developmental delay; Small for gestational age; Penile hypospadias; Short stature; Decreased body weight	1	5	m
2011587	1011583	Exome_BGI_59MB	2020-08-01	Trio	yes	2019-11-01	no	NA	no	NA	no	no	HP:0000252; HP:0000280; HP:0000639; HP:0001263; HP:0001999	Microcephaly; Coarse facial features; Nystagmus; Global developmental delay; Abnormal facial shape	1	4	w
2011587	1011583	Exome_BGI_59MB	2020-08-01	Trio	yes	2020-01-01	no	NA	no	NA	no	yes	HP:0000252; HP:0001249; HP:0001263; HP:0001344; HP:0001999; HP:0004322; HP:0100543	Microcephaly; Intellectual disability; Global developmental delay; Absent speech; Abnormal facial shape; Short stature; Cognitive impairment	1	8	m
2011587	1011583	Exome_BGI_59MB	2020-08-01	Trio	yes	2019-07-01	no	NA	no	NA	yes	no	HP:0001263; HP:0001268; HP:0100543	Global developmental delay; Mental deterioration; Cognitive impairment	1	10	m
2011587	1011583	Exome_BGI_59MB	2020-08-01	Trio	yes	2019-08-01	no	NA	no	NA	no	no	HP:0000278; HP:0000286; HP:0000365; HP:0001249; HP:0001263; HP:0001270; HP:0001629; HP:0002119; HP:0005180; HP:0012531; HP:0012768; HP:0100022	Retrognathia; Epicanthus; Hearing impairment; Intellectual disability; Global developmental delay; Motor delay; Ventricular septal defect; Ventriculomegaly; Tricuspid regurgitation; Pain; Neonatal asphyxia; Abnormality of movement	1	12	m
2011587	1011583	Exome_BGI_59MB	2020-08-01	Trio	yes	2019-09-01	no	NA	no	NA	no	no	HP:0000252; HP:0001249; HP:0001251; HP:0001256; HP:0001263; HP:0002064; HP:0002066; HP:0002080; HP:0002497	Microcephaly; Intellectual disability; Ataxia; Intellectual disability, mild; Global developmental delay; Spastic gait; Gait ataxia; Intention tremor; Spastic ataxia	1	16	m
2011587	1011583	Twist_Core_Exome	2020-08-01	Trio	no	NA	no	NA	no	NA	no	no	HP:0001249; HP:0001250	Intellectual disability; Seizure	1	9	m
2011587	1011583	Twist_Core_Exome	2020-07-01	Trio	no	NA	no	NA	no	NA	no	no	HP:0000750; HP:0000969; HP:0001250; HP:0001943; HP:0002181; HP:0004905; HP:0008372; HP:0011015; HP:0032807; HP:0100508	Delayed speech and language development; Edema; Seizure; Hypoglycemia; Cerebral edema; Low levels of vitamin A; Abnormality of vitamin A metabolism; Abnormal blood glucose concentration; Neonatal seizure; Abnormality of vitamin metabolism	1	6	m
2011587	1011583	Twist_Core_Exome	2020-07-01	Trio	no	NA	yes	2020-05-01	no	NA	no	no	HP:0000252; HP:0001249; HP:0001250; HP:0012443; HP:0100547	Microcephaly; Intellectual disability; Seizure; Abnormality of brain morphology; Abnormality of forebrain morphology	1	18	w
2011587	1011583	Twist_Core_Exome	2020-07-01	Trio	no	NA	no	NA	no	NA	no	no	HP:0001249; HP:0001332; HP:0001337; HP:0002451; HP:0031959; HP:0031960; HP:0100543	Intellectual disability; Dystonia; Tremor; Limb dystonia; Leg dystonia; Arm dystonia; Cognitive impairment	1	13	m
2011587	1011583	Twist_Core_Exome	2020-07-01	Trio	no	NA	no	NA	no	NA	no	no	HP:0000717; HP:0000750; HP:0001249; HP:0001263	Autism; Delayed speech and language development; Intellectual disability; Global developmental delay	1	7	m
2011587	1011583	Twist_Core_Exome	2020-07-01	Trio	no	NA	no	NA	no	NA	no	no	HP:0000078; HP:0000233; HP:0000252; HP:0000767; HP:0001250; HP:0001252; HP:0001263; HP:0001622; HP:0011344; HP:0012243	Abnormality of the genital system; Thin vermilion border; Microcephaly; Pectus excavatum; Seizure; Hypotonia; Global developmental delay; Premature birth; Severe global developmental delay; Abnormal reproductive system morphology	1	2	m
2011587	1011583	Twist_Core_Exome	2020-07-01	Trio	no	NA	yes	2020-05-01	no	NA	yes	no	HP:0000252; HP:0000817; HP:0001250; HP:0001263; HP:0001344; HP:0200134	Microcephaly; Poor eye contact; Seizure; Global developmental delay; Absent speech; Epileptic encephalopathy	1	12	m
2011587	1011583	Twist_Core_Exome	2020-07-01	Trio	no	NA	no	NA	no	NA	no	no	HP:0001249; HP:0001252; HP:0001263; HP:0001270; HP:0002079; HP:0007370; HP:0100021; HP:0100022; HP:0100543	Intellectual disability; Hypotonia; Global developmental delay; Motor delay; Hypoplasia of the corpus callosum; Aplasia/Hypoplasia of the corpus callosum; Cerebral palsy; Abnormality of movement; Cognitive impairment	1	11	m
2011587	1011583	Twist_Core_Exome	2020-07-01	Trio	no	NA	no	NA	no	NA	yes	no	HP:0000750; HP:0001252; HP:0001263; HP:0001344; HP:0001357	Delayed speech and language development; Hypotonia; Global developmental delay; Absent speech; Plagiocephaly	1	2	m
2011587	1011583	Twist_Core_Exome	2020-07-01	Trio	no	NA	no	NA	no	NA	no	no	HP:0000717; HP:0000729; HP:0001249; HP:0001263; HP:0100543	Autism; Autistic behavior; Intellectual disability; Global developmental delay; Cognitive impairment	1	21	m
2011587	1011583	Twist_Core_Exome	2020-07-01	Trio	no	NA	no	NA	no	NA	yes	no	HP:0000540; HP:0000733; HP:0001249; HP:0001252; HP:0001263; HP:0002019; HP:0008947; HP:0030084	Hypermetropia; Stereotypy; Intellectual disability; Hypotonia; Global developmental delay; Constipation; Infantile muscular hypotonia; Clinodactyly	1	2	m
2011587	1011583	Twist_Core_Exome	2020-07-01	Trio	no	NA	no	NA	no	NA	no	no	HP:0000750; HP:0001263; HP:0001344	Delayed speech and language development; Global developmental delay; Absent speech	1	3	m
2011587	1011583	Exome_BGI_59MB	2020-07-01	Single	yes	2019-04-01	yes	2019-04-01	no	NA	no	no	HP:0000107; HP:0001249; HP:0001250; HP:0001256; HP:0002069; HP:0002342; HP:0002808; HP:0004322; HP:0007334; HP:0007359; HP:0011153; HP:0040168	Renal cyst; Intellectual disability; Seizure; Intellectual disability, mild; Bilateral tonic-clonic seizure; Intellectual disability, moderate; Kyphosis; Short stature; Bilateral tonic-clonic seizure with focal onset; Focal-onset seizure; Focal motor seizure; Focal seizures, afebril	1	67	m
2011587	1011583	Twist_Core_Exome	2020-07-01	Trio	no	NA	no	NA	no	NA	no	no	HP:0000238; HP:0001250; HP:0001263; HP:0001298; HP:0200134	Hydrocephalus; Seizure; Global developmental delay; Encephalopathy; Epileptic encephalopathy	1	3	m
2011587	1011583	Twist_Core_Exome	2020-07-01	Trio	no	NA	no	NA	no	NA	no	no	HP:0000098; HP:0000256; HP:0000717; HP:0000750; HP:0001263; HP:0001513; HP:0011342; HP:0100738	Tall stature; Macrocephaly; Autism; Delayed speech and language development; Global developmental delay; Obesity; Mild global developmental delay; Abnormal eating behavior	1	6	w
2011587	1011583	Twist_Core_Exome	2020-07-01	Trio	no	NA	yes	2020-05-01	no	NA	no	no	HP:0001250; HP:0031951	Seizure; Nocturnal seizures	1	17	m
2011587	1011583	Twist_Core_Exome	2020-07-01	Trio	yes	2019-07-01	no	NA	no	NA	yes	no	HP:0001263; HP:0011097	Global developmental delay; Epileptic spasm	1	2	w
2011587	1011583	Twist_Core_Exome	2020-07-01	Single	no	NA	no	NA	no	NA	yes	no	HP:0001249; HP:0001250; HP:0001251; HP:0001263; HP:0002133; HP:0002342; HP:0002353; HP:0003739; HP:0007359; HP:0010818; HP:0011097; HP:0011169; HP:0011343; HP:0011446; HP:0012638; HP:0020221; HP:0031951; HP:0032792; HP:0100543	Intellectual disability; Seizure; Ataxia; Global developmental delay; Status epilepticus; Intellectual disability, moderate; EEG abnormality; Myoclonic spasms; Focal-onset seizure; Generalized tonic seizure; Epileptic spasm; Generalized clonic seizure; Moderate global developmental delay; Abnormality of higher mental function; Abnormal nervous system physiology; Clonic seizure; Nocturnal seizures…	1	28	m
2011587	1011583	Twist_Core_Exome	2020-07-01	Trio	no	NA	yes	2020-08-01	no	NA	no	no	HP:0000717; HP:0000998; HP:0001249; HP:0001263; HP:0001344; HP:0002300	Autism; Hypertrichosis; Intellectual disability; Global developmental delay; Absent speech; Mutism	1	4	w
2011587	1011583	Twist_Core_Exome	2020-07-01	Trio	no	NA	no	NA	no	NA	no	no	HP:0000252; HP:0001250; HP:0001263; HP:0002015; HP:0002197; HP:0007359; HP:0010818; HP:0010850; HP:0012736	Microcephaly; Seizure; Global developmental delay; Dysphagia; Generalized-onset seizure; Focal-onset seizure; Generalized tonic seizure; EEG with spike-wave complexes; Profound global developmental delay	1	1	m
2011587	1011583	Twist_Core_Exome	2020-07-01	Trio	no	NA	yes	2020-03-01	no	NA	no	no	HP:0000750; HP:0001249; HP:0001250; HP:0001263; HP:0002121; HP:0002133; HP:0002194; HP:0002197; HP:0002342; HP:0003124; HP:0003508; HP:0004322; HP:0007270; HP:0011343	Delayed speech and language development; Intellectual disability; Seizure; Global developmental delay; Generalized non-motor (absence) seizure; Status epilepticus; Delayed gross motor development; Generalized-onset seizure; Intellectual disability, moderate; Hypercholesterolemia; Proportionate short stature; Short stature; Atypical absence seizure; Moderate global developmental delay	1	21	m
2011587	1011583	Twist_Core_Exome	2020-07-01	Trio	no	NA	no	NA	no	NA	no	no	HP:0001249; HP:0001250; HP:0200134	Intellectual disability; Seizure; Epileptic encephalopathy	1	31	m
2011587	1011583	Twist_Core_Exome	2020-07-01	Trio	no	NA	no	NA	no	NA	no	no	HP:0001249; HP:0001250; HP:0002197; HP:0100543	Intellectual disability; Seizure; Generalized-onset seizure; Cognitive impairment	1	12	m
2011587	1011583	Twist_Core_Exome	2020-07-01	Trio	no	NA	no	NA	no	NA	no	no	HP:0001250; HP:0001263; HP:0011097; HP:0012469; HP:0012638; HP:0012758; HP:0032807	Seizure; Global developmental delay; Epileptic spasm; Infantile spasms; Abnormal nervous system physiology; Neurodevelopmental delay; Neonatal seizure	1	0	m
2011587	1011583	Twist_Core_Exome	2020-06-01	Trio	no	NA	no	NA	no	NA	no	no	HP:0000286; HP:0000316; HP:0000708; HP:0000826; HP:0001249	Epicanthus; Hypertelorism; Behavioral abnormality; Precocious puberty; Intellectual disability	1	11	w
2011587	1011583	Twist_Core_Exome	2020-06-01	Trio	no	NA	no	NA	no	NA	no	no	HP:0001249; HP:0001250; HP:0001263; HP:0002069; HP:0002197; HP:0007359; HP:0011167; HP:0100543	Intellectual disability; Seizure; Global developmental delay; Bilateral tonic-clonic seizure; Generalized-onset seizure; Focal-onset seizure; Focal tonic seizure; Cognitive impairment	1	8	w
2011587	1011583	Twist_Core_Exome	2020-06-01	Trio	no	NA	no	NA	no	NA	no	no	HP:0001263; HP:0002066; HP:0008947	Global developmental delay; Gait ataxia; Infantile muscular hypotonia	1	3	m
2011587	1011583	Twist_Core_Exome	2020-06-01	Trio	no	NA	no	NA	no	NA	no	no	HP:0001249; HP:0001263; HP:0001270; HP:0001508; HP:0002151; HP:0008947; HP:0012448; HP:0020078	Intellectual disability; Global developmental delay; Motor delay; Failure to thrive; Increased serum lactate; Infantile muscular hypotonia; Delayed myelination; Alaninuria	1	2	w
2011587	1011583	Twist_Core_Exome	2020-06-01	Trio	no	NA	yes	2020-01-01	no	NA	no	no	HP:0000490; HP:0001249; HP:0001508; HP:0045025	Deeply set eye; Intellectual disability; Failure to thrive; Narrow palpebral fissure	1	11	w
2011587	1011583	Twist_Core_Exome	2020-06-01	Trio	no	NA	yes	2020-01-01	no	NA	no	no	HP:0000717; HP:0001249; HP:0001250; HP:0001622	Autism; Intellectual disability; Seizure; Premature birth	1	9	m
2011587	1011583	Twist_Core_Exome	2020-06-01	Trio	no	NA	yes	2020-03-01	no	NA	no	no	HP:0000252; HP:0001250; HP:0002069; HP:0011097; HP:0012469; HP:0032842; HP:0040289	Microcephaly; Seizure; Bilateral tonic-clonic seizure; Epileptic spasm; Infantile spasms; Generalized-onset epileptic spasm; Cyclic neutropenia	1	1	w
2011587	1011583	Twist_Core_Exome	2020-06-01	Trio	no	NA	no	NA	no	NA	no	no	HP:0000717; HP:0000750; HP:0001249; HP:0001263; HP:0002014	Autism; Delayed speech and language development; Intellectual disability; Global developmental delay; Diarrhea	1	7	m
2011587	1011583	Twist_Core_Exome	2020-06-01	Trio	no	NA	no	NA	no	NA	yes	no	HP:0000729; HP:0000750; HP:0001249; HP:0001256; HP:0001263; HP:0002342; HP:0032012	Autistic behavior; Delayed speech and language development; Intellectual disability; Intellectual disability, mild; Global developmental delay; Intellectual disability, moderate; Heterotropia	1	14	m
2011587	1011583	Twist_Core_Exome	2020-06-01	Trio	no	NA	yes	2020-01-01	no	NA	no	no	HP:0000750; HP:0001249; HP:0001263; HP:0002121; HP:0002353; HP:0010819	Delayed speech and language development; Intellectual disability; Global developmental delay; Generalized non-motor (absence) seizure; EEG abnormality; Atonic seizure	1	4	m
2011587	1011583	Twist_Core_Exome	2020-06-01	Trio	no	NA	no	NA	no	NA	no	no	HP:0000637; HP:0001212; HP:0001249; HP:0002265	Long palpebral fissure; Prominent fingertip pads; Intellectual disability; Large fleshy ears	1	6	w
2011587	1011583	Twist_Core_Exome	2020-06-01	Trio	no	NA	yes	2020-04-01	no	NA	no	no	HP:0000717; HP:0000750; HP:0001263; HP:0001344; HP:0002465	Autism; Delayed speech and language development; Global developmental delay; Absent speech; Poor speech	1	3	m
2011587	1011583	Twist_Core_Exome	2020-06-01	Trio	no	NA	no	NA	no	NA	no	no	HP:0000252; HP:0000750; HP:0001249; HP:0001263; HP:0100543	Microcephaly; Delayed speech and language development; Intellectual disability; Global developmental delay; Cognitive impairment	1	7	w
2011587	1011583	Twist_Core_Exome	2020-06-01	Trio	no	NA	no	NA	no	NA	no	no	HP:0000256; HP:0001249; HP:0001250; HP:0002069; HP:0002373; HP:0011195; HP:0011290; HP:0100543	Macrocephaly; Intellectual disability; Seizure; Bilateral tonic-clonic seizure; Febrile seizure (within the age range of 3 months to 6 years); EEG with focal sharp slow waves; EEG with frontal sharp slow waves; Cognitive impairment	1	7	m
2011587	1011583	Twist_Core_Exome	2020-06-01	Trio	no	NA	no	NA	no	NA	no	no	HP:0001250; HP:0002133; HP:0002353; HP:0002384; HP:0007359; HP:0011197	Seizure; Status epilepticus; EEG abnormality; Focal impaired awareness seizure; Focal-onset seizure; EEG with focal spike waves	1	11	w
2011587	1011583	Twist_Core_Exome	2020-06-01	Trio	no	NA	yes	2020-05-01	no	NA	no	no	HP:0001263; HP:0002311; HP:0002370; HP:0007359; HP:0200134	Global developmental delay; Incoordination; Poor coordination; Focal-onset seizure; Epileptic encephalopathy	1	10	w
2011587	1011583	Twist_Core_Exome	2020-06-01	Trio	no	NA	yes	2020-01-01	no	NA	no	no	HP:0000075; HP:0000717; HP:0000729; HP:0000750; HP:0001249; HP:0002465	Renal duplication; Autism; Autistic behavior; Delayed speech and language development; Intellectual disability; Poor speech	1	5	w
2011587	1011583	Twist_Core_Exome	2020-06-01	Trio	no	NA	no	NA	no	NA	no	no	HP:0000075; HP:0001263; HP:0001734; HP:0002032; HP:0002247; HP:0002575; HP:0004322; HP:0008738; HP:0012732; HP:0025025; HP:0100867	Renal duplication; Global developmental delay; Annular pancreas; Esophageal atresia; Duodenal atresia; Tracheoesophageal fistula; Short stature; Partially duplicated kidney; Anorectal anomaly; Rectovestibular fistula; Duodenal stenosis	1	3	w
2011587	1011583	Exome_BGI_59MB	2020-06-01	Trio	no	NA	no	NA	no	NA	no	no	HP:0000407; HP:0001250; HP:0001263; HP:0002353; HP:0007359; HP:0008527; HP:0011097; HP:0100543	Sensorineural hearing impairment; Seizure; Global developmental delay; EEG abnormality; Focal-onset seizure; Congenital sensorineural hearing impairment; Epileptic spasm; Cognitive impairment	1	10	m
2011587	1011583	Twist_Core_Exome	2020-06-01	Trio	yes	2020-01-01	no	NA	no	NA	no	no	HP:0000252; HP:0000486; HP:0000639; HP:0001249; HP:0001257; HP:0001263; HP:0001385; HP:0001999	Microcephaly; Strabismus; Nystagmus; Intellectual disability; Spasticity; Global developmental delay; Hip dysplasia; Abnormal facial shape	1	9	w
2011587	1011583	Twist_Core_Exome	2020-06-01	Trio	no	NA	no	NA	no	NA	no	no	HP:0000256; HP:0000421; HP:0000486; HP:0000540; HP:0001249; HP:0001252; HP:0001548; HP:0001999; HP:0004099; HP:0007165; HP:0007420	Macrocephaly; Epistaxis; Strabismus; Hypermetropia; Intellectual disability; Hypotonia; Overgrowth; Abnormal facial shape; Macrodactyly; Periventricular heterotopia; Spontaneous hematomas	1	7	w
2011587	1011583	Twist_Core_Exome	2020-06-01	Trio	no	NA	no	NA	no	NA	no	no	HP:0000750; HP:0001250; HP:0001263; HP:0001270; HP:0002353; HP:0002465; HP:0007021	Delayed speech and language development; Seizure; Global developmental delay; Motor delay; EEG abnormality; Poor speech; Pain insensitivity	1	5	m
2011587	1011583	Twist_Core_Exome	2020-06-01	Trio	no	NA	no	NA	no	NA	no	no	HP:0001249; HP:0001256; HP:0001263; HP:0002342; HP:0010864; HP:0100543	Intellectual disability; Intellectual disability, mild; Global developmental delay; Intellectual disability, moderate; Intellectual disability, severe; Cognitive impairment	1	3	m
2011587	1011583	Exome_BGI_59MB	2020-06-01	Duo	yes	2018-07-01	no	NA	no	NA	no	no	HP:0001324; HP:0002273; HP:0002385; HP:0002445; HP:0003560; HP:0010551; HP:0030182	Muscle weakness; Tetraparesis; Paraparesis; Tetraplegia; Muscular dystrophy; Paraplegia/paraparesis; Tetraplegia/tetraparesis	3	54	w
2011587	1011583	Twist_Core_Exome	2020-06-01	Trio	yes	2019-01-01	no	NA	no	NA	no	no	HP:0000252; HP:0001047; HP:0001263; HP:0001581; HP:0001596; HP:0001999; HP:0002213; HP:0002608; HP:0002639; HP:0002721; HP:0002722; HP:0004313; HP:0004322; HP:0006532; HP:0025615	Microcephaly; Atopic dermatitis; Global developmental delay; Recurrent skin infections; Alopecia; Abnormal facial shape; Fine hair; Celiac disease; Budd-Chiari syndrome; Immunodeficiency; Recurrent abscess formation; Decreased circulating antibody level; Short stature; Recurrent pneumonia; Abscess	1	3	m
2011587	1011583	Exome_BGI_59MB	2020-06-01	Trio	yes	2019-05-01	yes	2019-04-01	no	NA	no	no	HP:0000138; HP:0000238; HP:0001671; HP:0001734; HP:0002032; HP:0004322; HP:0012090; HP:0030680; HP:0100026	Ovarian cyst; Hydrocephalus; Abnormal cardiac septum morphology; Annular pancreas; Esophageal atresia; Short stature; Abnormal pancreas morphology; Abnormality of cardiovascular system morphology; Arteriovenous malformation	4	1	w
2011587	1011583	Twist_Core_Exome	2020-06-01	Duo	no	NA	yes	2020-04-01	no	NA	no	no	HP:0000708; HP:0000729; HP:0001249; HP:0001250; HP:0001252; HP:0001263; HP:0002133; HP:0002373; HP:0002376; HP:0010818; HP:0010864; HP:0011344; HP:0032794	Behavioral abnormality; Autistic behavior; Intellectual disability; Seizure; Hypotonia; Global developmental delay; Status epilepticus; Febrile seizure (within the age range of 3 months to 6 years); Developmental regression; Generalized tonic seizure; Intellectual disability, severe; Severe global developmental delay; Myoclonic seizure	1	21	m
2011587	1011583	Twist_Core_Exome	2020-06-01	Trio	no	NA	no	NA	no	NA	no	no	HP:0001250; HP:0002069; HP:0002197; HP:0002373	Seizure; Bilateral tonic-clonic seizure; Generalized-onset seizure; Febrile seizure (within the age range of 3 months to 6 years)	1	5	w
2011587	1011583	Exome_BGI_59MB	2020-06-01	Trio	yes	2019-02-01	no	NA	no	NA	no	no	HP:0000002; HP:0000824; HP:0001507; HP:0001510; HP:0003510; HP:0004322	Abnormality of body height; Decreased response to growth hormone stimulation test; Growth abnormality; Growth delay; Severe short stature; Short stature	4	12	m
2011587	1011583	Exome_BGI_59MB	2020-06-01	Trio	yes	2019-06-01	yes	2019-06-01	no	NA	no	no	HP:0001511; HP:0003256	Intrauterine growth retardation; Abnormality of the coagulation cascade	4	prenatal	w
2011587	1011583	Exome_BGI_59MB	2020-06-01	Trio	yes	2019-09-01	no	NA	no	NA	no	no	HP:0000750; HP:0001250; HP:0001263; HP:0002384; HP:0002539; HP:0007359; HP:0011172; HP:0025100	Delayed speech and language development; Seizure; Global developmental delay; Focal impaired awareness seizure; Cortical dysplasia; Focal-onset seizure; Complex febrile seizure; Abnormal hippocampus morphology	1	4	m
2011587	1011583	Exome_BGI_59MB	2020-06-01	Trio	yes	2019-08-01	yes	2019-07-01	no	NA	no	no	HP:0000736; HP:0000750; HP:0001249; HP:0001252; HP:0001263; HP:0001270; HP:0002194; HP:0007018; HP:0010862	Short attention span; Delayed speech and language development; Intellectual disability; Hypotonia; Global developmental delay; Motor delay; Delayed gross motor development; Attention deficit hyperactivity disorder; Delayed fine motor development	1	7	w
2011587	1011583	Exome_BGI_59MB	2020-06-01	Trio	yes	2019-12-01	no	NA	no	NA	no	no	HP:0000717; HP:0000729; HP:0001249; HP:0001263; HP:0001696; HP:0001999; HP:0002099; HP:0002205; HP:0004322; HP:0011947	Autism; Autistic behavior; Intellectual disability; Global developmental delay; Situs inversus totalis; Abnormal facial shape; Asthma; Recurrent respiratory infections; Short stature; Respiratory tract infection	1	10	m
2011587	1011583	Exome_BGI_59MB	2020-06-01	Trio	yes	2020-01-01	no	NA	no	NA	no	no	HP:0001250; HP:0001263; HP:0010819; HP:0011170; HP:0200134	Seizure; Global developmental delay; Atonic seizure; Generalized myoclonic-atonic seizure; Epileptic encephalopathy	1	5	w
2011587	1011583	Exome_BGI_59MB	2020-06-01	Trio	yes	2019-06-01	no	NA	no	NA	no	no	HP:0000750; HP:0001249; HP:0001256; HP:0001263; HP:0002342; HP:0002353; HP:0100543	Delayed speech and language development; Intellectual disability; Intellectual disability, mild; Global developmental delay; Intellectual disability, moderate; EEG abnormality; Cognitive impairment	1	8	m
2011587	1011583	Twist_Core_Exome	2020-06-01	Trio	yes	2017-07-01	no	NA	yes	2019-02-01	no	no	HP:0001250; HP:0001263; HP:0002069; HP:0002539; HP:0007359	Seizure; Global developmental delay; Bilateral tonic-clonic seizure; Cortical dysplasia; Focal-onset seizure	1	6	m
2011587	1011583	Twist_Core_Exome	2020-06-01	Trio	no	NA	no	NA	no	NA	no	no	HP:0001250; HP:0001263; HP:0002066; HP:0002069; HP:0002317; HP:0007359; HP:0032059; HP:0100543	Seizure; Global developmental delay; Gait ataxia; Bilateral tonic-clonic seizure; Unsteady gait; Focal-onset seizure; Mild malformation of cortical development; Cognitive impairment	1	15	w
2011587	1011583	Exome_BGI_59MB	2020-06-01	Single	yes	2019-05-01	yes	2019-04-01	no	NA	no	no	HP:0000256; HP:0001256; HP:0011153; HP:0040168	Macrocephaly; Intellectual disability, mild; Focal motor seizure; Focal seizures, afebril	1	18	w
2011587	1011583	Twist_Core_Exome	2020-06-01	Trio	no	NA	no	NA	no	NA	no	no	HP:0001263; HP:0001882; HP:0001909; HP:0006721	Global developmental delay; Leukopenia; Leukemia; Acute lymphoblastic leukemia	1	3	w
2011587	1011583	Exome_BGI_59MB	2020-06-01	Duo	yes	2019-02-01	no	NA	no	NA	no	no	HP:0001250; HP:0001337; HP:0002378; HP:0003764; HP:0007359; HP:0012443	Seizure; Tremor; Hand tremor; Nevus; Focal-onset seizure; Abnormality of brain morphology	1	16	m
2011587	1011583	Exome_BGI_59MB	2020-06-01	Trio	no	NA	no	NA	no	NA	no	no	HP:0000325; HP:0000337; HP:0001507; HP:0001508; HP:0001510; HP:0001525; HP:0001530; HP:0001531; HP:0003502; HP:0004322; HP:0008897	Triangular face; Broad forehead; Growth abnormality; Failure to thrive; Growth delay; Severe failure to thrive; Mild postnatal growth retardation; Failure to thrive in infancy; Mild short stature; Short stature; Postnatal growth retardation	4	8	m
2011587	1011583	Twist_Core_Exome	2020-06-01	Trio	no	NA	no	NA	no	NA	no	no	HP:0000717; HP:0000729; HP:0001263; HP:0012434	Autism; Autistic behavior; Global developmental delay; Delayed social development	1	14	m
2011587	1011583	Twist_Core_Exome	2020-06-01	Trio	no	NA	yes	2020-01-01	no	NA	no	no	HP:0000110; HP:0000113; HP:0000664; HP:0001263	Renal dysplasia; Polycystic kidney dysplasia; Synophrys; Global developmental delay	1	4	m
2011587	1011583	Twist_Core_Exome	2020-05-01	Trio	no	NA	no	NA	no	NA	no	no	HP:0000175; HP:0000185; HP:0000218; HP:0001249; HP:0001263; HP:0001622; HP:0001999; HP:0002079; HP:0002313; HP:0011099; HP:0100543	Cleft palate; Cleft soft palate; High palate; Intellectual disability; Global developmental delay; Premature birth; Abnormal facial shape; Hypoplasia of the corpus callosum; Spastic paraparesis; Spastic hemiparesis; Cognitive impairment	1	3	m
2011587	1011583	Exome_BGI_59MB	2020-05-01	Trio	yes	2019-05-01	no	NA	no	NA	no	no	HP:0000252; HP:0000750; HP:0001249; HP:0001385; HP:0001508; HP:0002650; HP:0004322	Microcephaly; Delayed speech and language development; Intellectual disability; Hip dysplasia; Failure to thrive; Scoliosis; Short stature	1	7	m
2011587	1011583	Exome_BGI_59MB	2020-05-01	Trio	yes	2019-07-01	no	NA	no	NA	yes	no	HP:0001263; HP:0001344; HP:0003508; HP:0004322	Global developmental delay; Absent speech; Proportionate short stature; Short stature	1	7	m
2011587	1011583	Exome_BGI_59MB	2020-05-01	Trio	yes	2019-12-01	no	NA	no	NA	no	no	HP:0000750; HP:0001249; HP:0001263	Delayed speech and language development; Intellectual disability; Global developmental delay	1	4	m
2011587	1011583	Exome_BGI_59MB	2020-05-01	Single	yes	2019-10-01	no	NA	no	NA	no	no	HP:0000722; HP:0001250; HP:0001263; HP:0002197	Obsessive-compulsive behavior; Seizure; Global developmental delay; Generalized-onset seizure	1	16	m
2011587	1011583	Exome_BGI_59MB	2020-05-01	Trio	yes	2018-10-01	yes	2018-10-01	no	NA	no	no	HP:0000338; HP:0000736; HP:0001249; HP:0001260; HP:0001268; HP:0001513; HP:0002079; HP:0002353; HP:0007199; HP:0011342	Hypomimic face; Short attention span; Intellectual disability; Dysarthria; Mental deterioration; Obesity; Hypoplasia of the corpus callosum; EEG abnormality; Progressive spastic paraparesis; Mild global developmental delay	1	23	w
2011587	1011583	Exome_BGI_59MB	2020-05-01	Duo	yes	2019-05-01	no	NA	no	NA	no	no	HP:0001344; HP:0001513; HP:0010864	Absent speech; Obesity; Intellectual disability, severe	1	15	m
2011587	1011583	Exome_BGI_59MB	2020-05-01	Trio	yes	2017-12-01	no	NA	yes	2018-04-01	no	no	HP:0000252; HP:0000750; HP:0001249; HP:0001263; HP:0001344; HP:0002187; HP:0002342; HP:0002465; HP:0002540; HP:0002861; HP:0010864	Microcephaly; Delayed speech and language development; Intellectual disability; Global developmental delay; Absent speech; Intellectual disability, profound; Intellectual disability, moderate; Poor speech; Inability to walk; Melanoma; Intellectual disability, severe	1	18	m
2011587	1011583	Exome_BGI_59MB	2020-05-01	Duo	yes	2019-06-01	yes	2019-06-01	no	NA	no	no	HP:0000708; HP:0000736; HP:0001249; HP:0001256	Behavioral abnormality; Short attention span; Intellectual disability; Intellectual disability, mild	1	7	w
2011587	1011583	Exome_BGI_59MB	2020-05-01	Duo	yes	2019-08-01	no	NA	no	NA	no	no	HP:0000252; HP:0001249; HP:0001271; HP:0007327	Microcephaly; Intellectual disability; Polyneuropathy; Mixed demyelinating and axonal polyneuropathy	1	41	m
2011587	1011583	Exome_BGI_59MB	2020-05-01	Duo	yes	2019-04-01	no	NA	no	NA	no	no	HP:0001249; HP:0001250; HP:0001263; HP:0010819	Intellectual disability; Seizure; Global developmental delay; Atonic seizure	1	6	w
2011587	1011583	Exome_BGI_59MB	2020-05-01	Duo	yes	2019-04-01	no	NA	no	NA	no	no	HP:0000717	Autism	1	5	m
2011587	1011583	Twist_Core_Exome	2020-05-01	Quattro	no	NA	no	NA	no	NA	no	no	HP:0000218; HP:0000718; HP:0000729; HP:0001249; HP:0001263; HP:0001433; HP:0001538; HP:0001999; HP:0008936; HP:0008947; HP:0040303; HP:0100512; HP:0100716	High palate; Aggressive behavior; Autistic behavior; Intellectual disability; Global developmental delay; Hepatosplenomegaly; Protuberant abdomen; Abnormal facial shape; Muscular hypotonia of the trunk; Infantile muscular hypotonia; Decreased serum iron; Low levels of vitamin D; Self-injurious behavior	1	5	m
2011587	1011583	Twist_Core_Exome	2020-05-01	Quattro	no	NA	no	NA	no	NA	no	no	HP:0100543	Cognitive impairment	1	11	m
2011587	1011583	Twist_Core_Exome	2020-05-01	Trio	no	NA	no	NA	no	NA	yes	no	HP:0011097	Epileptic spasm	1	7	m
2011587	1011583	Twist_Core_Exome	2020-05-01	Trio	no	NA	no	NA	no	NA	yes	no	HP:0001250; HP:0001263; HP:0001508; HP:0002123; HP:0011097; HP:0410263; HP:0500001	Seizure; Global developmental delay; Failure to thrive; Generalized myoclonic seizure; Epileptic spasm; Brain imaging abnormality; Body odor	1	0	w
2011587	1011583	Twist_Core_Exome	2020-05-01	Trio	no	NA	yes	2019-12-01	no	NA	no	no	HP:0001249; HP:0001263; HP:0001344; HP:0002194; HP:0002273; HP:0010628	Intellectual disability; Global developmental delay; Absent speech; Delayed gross motor development; Tetraparesis; Facial palsy	1	9	m
2011587	1011583	Twist_Core_Exome	2020-05-01	Trio	no	NA	yes	2019-12-01	no	NA	no	no	HP:0000750; HP:0002167; HP:0002463; HP:0002465	Delayed speech and language development; Neurological speech impairment; Language impairment; Poor speech	1	4	w
2011587	1011583	Twist_Core_Exome	2020-05-01	Trio	no	NA	yes	2020-04-01	no	NA	no	no	HP:0000717; HP:0000750; HP:0001263; HP:0001520	Autism; Delayed speech and language development; Global developmental delay; Large for gestational age	1	3	m
2011587	1011583	Exome_BGI_59MB	2020-05-01	Trio	yes	2019-09-01	no	NA	no	NA	no	no	HP:0001263; HP:0001270	Global developmental delay; Motor delay	1	3	w
2011587	1011583	Twist_Core_Exome	2020-05-01	Trio	no	NA	yes	2019-12-01	no	NA	no	no	HP:0000711; HP:0000954; HP:0001250; HP:0001263; HP:0001273; HP:0002269; HP:0002518; HP:0012469	Restlessness; Single transverse palmar crease; Seizure; Global developmental delay; Abnormal corpus callosum morphology; Abnormality of neuronal migration; Abnormal periventricular white matter morphology; Infantile spasms	1	3	m
2011587	1011583	Twist_Core_Exome	2020-05-01	Trio	yes	2017-09-01	no	NA	no	NA	no	no	HP:0000750; HP:0001263; HP:0007359	Delayed speech and language development; Global developmental delay; Focal-onset seizure	1	10	w
2011587	1011583	Twist_Core_Exome	2020-05-01	Duo	yes	2019-04-01	yes	2019-04-01	no	NA	no	no	HP:0000098; HP:0000256; HP:0000729; HP:0000750; HP:0001249; HP:0001263; HP:0001513; HP:0012433	Tall stature; Macrocephaly; Autistic behavior; Delayed speech and language development; Intellectual disability; Global developmental delay; Obesity; Abnormal social behavior	1	13	m
2011587	1011583	Exome_BGI_59MB	2020-05-01	Trio	yes	2019-11-01	no	NA	no	NA	no	no	HP:0001249; HP:0001250; HP:0001263; HP:0001298	Intellectual disability; Seizure; Global developmental delay; Encephalopathy	1	4	m
2011587	1011583	Exome_BGI_59MB	2020-05-01	Trio	yes	2019-10-01	no	NA	no	NA	no	no	HP:0000750; HP:0001250; HP:0002126; HP:0002353; HP:0010819	Delayed speech and language development; Seizure; Polymicrogyria; EEG abnormality; Atonic seizure	1	4	m
2011587	1011583	Twist_Core_Exome	2020-05-01	Trio	no	NA	no	NA	no	NA	no	no	HP:0000175; HP:0000871; HP:0001249; HP:0001643; HP:0002006; HP:0002650; HP:0004322; HP:0008501	Cleft palate; Panhypopituitarism; Intellectual disability; Patent ductus arteriosus; Facial cleft; Scoliosis; Short stature; Median cleft lip and palate	1	17	w
2011587	1011583	Exome_BGI_59MB	2020-05-01	Trio	yes	2018-07-01	no	NA	no	NA	no	no	HP:0002076; HP:0002077; HP:0002083; HP:0002539; HP:0006930	Migraine; Migraine with aura; Migraine without aura; Cortical dysplasia; Frontoparietal cortical dysplasia	5	15	w
2011587	1011583	Exome_BGI_59MB	2020-05-01	Trio	yes	2019-11-01	no	NA	no	NA	no	no	HP:0001249; HP:0001250; HP:0001263; HP:0100543	Intellectual disability; Seizure; Global developmental delay; Cognitive impairment	1	1	m
2011587	1011583	Twist_Core_Exome	2020-05-01	Trio	no	NA	no	NA	no	NA	no	no	HP:0000365; HP:0000505; HP:0000639; HP:0001250; HP:0002921; HP:0011097; HP:0031884	Hearing impairment; Visual impairment; Nystagmus; Seizure; Abnormality of the cerebrospinal fluid; Epileptic spasm; Abnormal CSF glucose level	1	0	m
2011587	1011583	Twist_Core_Exome	2020-05-01	Trio	yes	2019-11-01	no	NA	no	NA	no	no	HP:0000486; HP:0000717; HP:0001251; HP:0001328; HP:0002066; HP:0002463; HP:0007021; HP:0020049; HP:0100022; HP:0100034; HP:0100660	Strabismus; Autism; Ataxia; Specific learning disability; Gait ataxia; Language impairment; Pain insensitivity; Exodeviation; Abnormality of movement; Motor tics; Dyskinesia	1	23	m
2011587	1011583	Twist_Core_Exome	2020-05-01	Trio	no	NA	no	NA	no	NA	no	no	HP:0000252; HP:0000324; HP:0000568; HP:0000648; HP:0000772; HP:0001249; HP:0001256; HP:0001263; HP:0001274; HP:0001302; HP:0001305; HP:0001338; HP:0002187; HP:0002308; HP:0002342; HP:0007099; HP:0007858; HP:0010864; HP:0012469; HP:0100543	Microcephaly; Facial asymmetry; Microphthalmia; Optic atrophy; Abnormality of the ribs; Intellectual disability; Intellectual disability, mild; Global developmental delay; Agenesis of corpus callosum; Pachygyria; Dandy-Walker malformation; Partial agenesis of the corpus callosum; Intellectual disability, profound; Arnold-Chiari malformation; Intellectual disability, moderate; Arnold-Chiari type I…	1	3	w
2011587	1011583	Exome_BGI_59MB	2020-05-01	Trio	yes	2020-02-01	yes	2019-11-01	no	NA	no	no	HP:0000252; HP:0000365; HP:0000717; HP:0001249; HP:0001257; HP:0001263; HP:0002514	Microcephaly; Hearing impairment; Autism; Intellectual disability; Spasticity; Global developmental delay; Cerebral calcification	1	3	w
2011587	1011583	Exome_BGI_59MB	2020-05-01	Trio	yes	2019-01-01	no	NA	no	NA	no	no	HP:0000252; HP:0000998; HP:0001250; HP:0001276; HP:0001508; HP:0001642; HP:0001999; HP:0002069; HP:0002121; HP:0002123; HP:0002349; HP:0002384; HP:0004322; HP:0011097; HP:0011147; HP:0011218; HP:0012469; HP:0430026	Microcephaly; Hypertrichosis; Seizure; Hypertonia; Failure to thrive; Pulmonic stenosis; Abnormal facial shape; Bilateral tonic-clonic seizure; Generalized non-motor (absence) seizure; Generalized myoclonic seizure; Focal aware seizure; Focal impaired awareness seizure; Short stature; Epileptic spasm; Typical absence seizure; Abnormal shape of the frontal region; Infantile spasms; Abnormality of …	1	3	m
2011587	1011583	Twist_Core_Exome	2020-05-01	Trio	no	NA	no	NA	no	NA	no	no	HP:0000518; HP:0001250; HP:0001622; HP:0002353; HP:0009800; HP:0010879; HP:0040187; HP:0100309	Cataract; Seizure; Premature birth; EEG abnormality; Maternal diabetes; Postnatal cystic hygroma; Neonatal sepsis; Subdural hemorrhage	1	0	w
2011587	1011583	Exome_BGI_59MB	2020-05-01	Trio	yes	2019-11-01	no	NA	no	NA	no	no	HP:0002121; HP:0002353	Generalized non-motor (absence) seizure; EEG abnormality	1	2	w
2011587	1011583	Exome_BGI_59MB	2020-05-01	Trio	yes	2018-09-01	no	NA	no	NA	no	no	HP:0000750; HP:0001250; HP:0001263; HP:0002123; HP:0002373; HP:0011166; HP:0011170	Delayed speech and language development; Seizure; Global developmental delay; Generalized myoclonic seizure; Febrile seizure (within the age range of 3 months to 6 years); Focal myoclonic seizure; Generalized myoclonic-atonic seizure	1	4	w
2011587	1011583	Twist_Core_Exome	2020-05-01	Trio	no	NA	yes	2019-08-01	no	NA	no	yes	HP:0000805; HP:0001250; HP:0001263; HP:0001328; HP:0002121; HP:0002197	Enuresis; Seizure; Global developmental delay; Specific learning disability; Generalized non-motor (absence) seizure; Generalized-onset seizure	1	9	w
2011587	1011583	Twist_Core_Exome	2020-05-01	Trio	no	NA	no	NA	no	NA	no	no	HP:0000505; HP:0001249; HP:0001510; HP:0007739; HP:0011968	Visual impairment; Intellectual disability; Growth delay; Mildly reduced visual acuity; Feeding difficulties	1	3	w
2011587	1011583	Exome_BGI_59MB	2020-05-01	Trio	yes	2019-11-01	no	NA	no	NA	no	no	HP:0001250; HP:0001263; HP:0002123; HP:0007359; HP:0011097; HP:0011153; HP:0011166; HP:0200134	Seizure; Global developmental delay; Generalized myoclonic seizure; Focal-onset seizure; Epileptic spasm; Focal motor seizure; Focal myoclonic seizure; Epileptic encephalopathy	1	0	m
2011587	1011583	Exome_BGI_59MB	2020-05-01	Trio	yes	2020-01-01	no	NA	no	NA	no	no	HP:0000252; HP:0000717; HP:0001249; HP:0001252; HP:0001263	Microcephaly; Autism; Intellectual disability; Hypotonia; Global developmental delay	1	15	m
2011587	1011583	Exome_BGI_59MB	2020-05-01	Trio	yes	2019-05-01	no	NA	no	NA	yes	no	HP:0001249; HP:0001263; HP:0012385	Intellectual disability; Global developmental delay; Camptodactyly	1	5	m
2011587	1011583	Exome_BGI_59MB	2020-05-01	Trio	yes	2019-11-01	no	NA	no	NA	yes	no	HP:0001249; HP:0001250; HP:0001263; HP:0006855; HP:0100543	Intellectual disability; Seizure; Global developmental delay; Cerebellar vermis atrophy; Cognitive impairment	1	7	w
2011587	1011583	Exome_BGI_59MB	2020-05-01	Quattro	yes	2019-01-01	yes	2019-02-01	no	NA	no	no	HP:0000252; HP:0001249; HP:0001250; HP:0001263; HP:0001273; HP:0001274; HP:0002069; HP:0002079; HP:0002123; HP:0002197; HP:0010819; HP:0011097	Microcephaly; Intellectual disability; Seizure; Global developmental delay; Abnormal corpus callosum morphology; Agenesis of corpus callosum; Bilateral tonic-clonic seizure; Hypoplasia of the corpus callosum; Generalized myoclonic seizure; Generalized-onset seizure; Atonic seizure; Epileptic spasm	1	1	m
2011587	1011583	Exome_BGI_59MB	2020-05-01	Trio	no	NA	no	NA	no	NA	no	no	HP:0000252; HP:0000297; HP:0000639; HP:0000735; HP:0001249; HP:0001252; HP:0001263; HP:0002353; HP:0006829; HP:0008936; HP:0008947; HP:0010544; HP:0012433; HP:0012434; HP:0100543	Microcephaly; Facial hypotonia; Nystagmus; Impaired social interactions; Intellectual disability; Hypotonia; Global developmental delay; EEG abnormality; Severe muscular hypotonia; Muscular hypotonia of the trunk; Infantile muscular hypotonia; Vertical nystagmus; Abnormal social behavior; Delayed social development; Cognitive impairment	1	2	w
2011587	1011583	Exome_BGI_59MB	2020-05-01	Trio	no	NA	no	NA	no	NA	no	no	HP:0000717; HP:0001249; HP:0001263	Autism; Intellectual disability; Global developmental delay	1	42	m
2011587	1011583	Exome_BGI_59MB	2020-05-01	Trio	yes	2020-01-01	yes	2019-11-01	no	NA	no	no	HP:0000750; HP:0001249; HP:0001250; HP:0001263; HP:0002121; HP:0002197; HP:0002353; HP:0002376; HP:0002465	Delayed speech and language development; Intellectual disability; Seizure; Global developmental delay; Generalized non-motor (absence) seizure; Generalized-onset seizure; EEG abnormality; Developmental regression; Poor speech	1	7	w
2011587	1011583	Exome_BGI_59MB	2020-05-01	Trio	yes	2020-02-01	yes	2019-11-01	no	NA	no	no	HP:0000556; HP:0000568; HP:0000750; HP:0001263; HP:0002465; HP:0007773; HP:0007875	Retinal dystrophy; Microphthalmia; Delayed speech and language development; Global developmental delay; Poor speech; Vitreoretinopathy; Congenital blindness	1	10	m
2011587	1011583	Exome_BGI_59MB	2020-05-01	Trio	yes	2019-04-01	no	NA	no	NA	no	no	HP:0000729; HP:0000750; HP:0000805; HP:0001249; HP:0001256; HP:0001263; HP:0002342; HP:0002465; HP:0100543	Autistic behavior; Delayed speech and language development; Enuresis; Intellectual disability; Intellectual disability, mild; Global developmental delay; Intellectual disability, moderate; Poor speech; Cognitive impairment	1	7	m
2011587	1011583	Exome_BGI_59MB	2020-05-01	Trio	yes	2020-01-01	no	NA	no	NA	no	no	HP:0000729; HP:0000750; HP:0001249; HP:0001250; HP:0001263; HP:0002353; HP:0007010; HP:0012434; HP:0100543	Autistic behavior; Delayed speech and language development; Intellectual disability; Seizure; Global developmental delay; EEG abnormality; Poor fine motor coordination; Delayed social development; Cognitive impairment	1	5	m
2011587	1011583	Exome_BGI_59MB	2020-05-01	Trio	yes	2019-12-01	no	NA	no	NA	no	no	HP:0000717; HP:0000729; HP:0001249; HP:0001250; HP:0001336; HP:0003739; HP:0011150; HP:0030692	Autism; Autistic behavior; Intellectual disability; Seizure; Myoclonus; Myoclonic spasms; Myoclonic absence seizure; Brain neoplasm	1	15	m
2011587	1011583	Exome_BGI_59MB	2020-05-01	Trio	yes	2018-09-01	yes	2019-01-01	no	NA	no	no	HP:0000238; HP:0000504; HP:0000505; HP:0000572; HP:0001360; HP:0001943; HP:0002269; HP:0002507; HP:0006870; HP:0006988; HP:0100842	Hydrocephalus; Abnormality of vision; Visual impairment; Visual loss; Holoprosencephaly; Hypoglycemia; Abnormality of neuronal migration; Semilobar holoprosencephaly; Lobar holoprosencephaly; Alobar holoprosencephaly; Septo-optic dysplasia	2	1	m
2011587	1011583	Exome_BGI_59MB	2020-05-01	Trio	yes	2020-01-01	no	NA	no	NA	no	no	HP:0001250; HP:0002197; HP:0002353; HP:0002373; HP:0011172	Seizure; Generalized-onset seizure; EEG abnormality; Febrile seizure (within the age range of 3 months to 6 years); Complex febrile seizure	1	8	w
2011587	1011583	Exome_BGI_59MB	2020-05-01	Trio	yes	2020-01-01	no	NA	no	NA	yes	no	HP:0001250; HP:0001336; HP:0002069	Seizure; Myoclonus; Bilateral tonic-clonic seizure	1	9	m
2011587	1011583	Exome_BGI_59MB	2020-05-01	Trio	yes	2019-06-01	no	NA	no	NA	no	no	HP:0001250; HP:0002197	Seizure; Generalized-onset seizure	1	4	m
2011587	1011583	Twist_Core_Exome	2020-05-01	Trio	no	NA	no	NA	no	NA	no	no	HP:0000365; HP:0000750; HP:0001047; HP:0001249; HP:0001250; HP:0001270; HP:0001302; HP:0001339; HP:0002067; HP:0002075; HP:0002310; HP:0002465; HP:0002650; HP:0002835; HP:0002943; HP:0002944; HP:0004626; HP:0012393	Hearing impairment; Delayed speech and language development; Atopic dermatitis; Intellectual disability; Seizure; Motor delay; Pachygyria; Lissencephaly; Bradykinesia; Dysdiadochokinesis; Orofacial dyskinesia; Poor speech; Scoliosis; Aspiration; Thoracic scoliosis; Thoracolumbar scoliosis; Lumbar scoliosis; Allergy	1	19	m
2011587	1011583	Exome_BGI_59MB	2020-05-01	Trio	yes	2019-06-01	no	NA	no	NA	no	no	HP:0000175; HP:0000185; HP:0000474; HP:0001249; HP:0001263; HP:0001518; HP:0004322; HP:0410005	Cleft palate; Cleft soft palate; Thickened nuchal skin fold; Intellectual disability; Global developmental delay; Small for gestational age; Short stature; Cleft hard palate	1	1	w
2011587	1011583	Exome_BGI_59MB	2020-05-01	Trio	yes	2019-02-01	no	NA	no	NA	no	no	HP:0000483; HP:0000540; HP:0000750; HP:0001249; HP:0001256; HP:0001263; HP:0001270; HP:0001305; HP:0001321; HP:0002194; HP:0002280; HP:0002650; HP:0008499; HP:0010864; HP:0011342; HP:0031728; HP:0100543; HP:0100790	Astigmatism; Hypermetropia; Delayed speech and language development; Intellectual disability; Intellectual disability, mild; Global developmental delay; Motor delay; Dandy-Walker malformation; Cerebellar hypoplasia; Delayed gross motor development; Enlarged cisterna magna; Scoliosis; High hypermetropia; Intellectual disability, severe; Mild global developmental delay; Mild hypermetropia; Cognitiv…	1	11	m
2011587	1011583	Exome_BGI_59MB	2020-05-01	Trio	yes	2019-11-01	no	NA	no	NA	yes	no	HP:0000682; HP:0000729; HP:0000750; HP:0001263; HP:0001270; HP:0002360; HP:0002370	Abnormal dental enamel morphology; Autistic behavior; Delayed speech and language development; Global developmental delay; Motor delay; Sleep disturbance; Poor coordination	1	7	w
2011587	1011583	Exome_BGI_59MB	2020-05-01	Trio	yes	2020-01-01	no	NA	no	NA	no	no	HP:0001250; HP:0001263; HP:0002197; HP:0006970	Seizure; Global developmental delay; Generalized-onset seizure; Periventricular leukomalacia	1	1	w
2011587	1011583	Twist_Core_Exome	2020-05-01	Trio	no	NA	no	NA	no	NA	no	no	HP:0000286; HP:0001250; HP:0001263; HP:0001999; HP:0002197; HP:0006829; HP:0008936; HP:0008947	Epicanthus; Seizure; Global developmental delay; Abnormal facial shape; Generalized-onset seizure; Severe muscular hypotonia; Muscular hypotonia of the trunk; Infantile muscular hypotonia	1	0	w
2011587	1011583	Exome_BGI_59MB	2020-04-01	Trio	yes	2019-08-01	yes	2019-07-01	no	NA	no	no	HP:0001249; HP:0001263	Intellectual disability; Global developmental delay	1	9	m
2011587	1011583	Exome_BGI_59MB	2020-04-01	Trio	no	NA	no	NA	yes	2019-09-01	no	no	HP:0000252; HP:0000750; HP:0001249; HP:0001252; HP:0001263; HP:0001270; HP:0001290	Microcephaly; Delayed speech and language development; Intellectual disability; Hypotonia; Global developmental delay; Motor delay; Generalized hypotonia	1	4	m
2011587	1011583	Exome_BGI_59MB	2020-04-01	Trio	yes	2019-12-01	no	NA	no	NA	yes	no	HP:0000104; HP:0000481; HP:0000526; HP:0000568; HP:0001263	Renal agenesis; Abnormal cornea morphology; Aniridia; Microphthalmia; Global developmental delay	1	2	w
2011587	1011583	Exome_BGI_59MB	2020-04-01	Trio	yes	2018-09-01	no	NA	no	NA	no	no	HP:0000486; HP:0000750; HP:0001249; HP:0001256; HP:0001263; HP:0001270; HP:0001290; HP:0002342; HP:0010864	Strabismus; Delayed speech and language development; Intellectual disability; Intellectual disability, mild; Global developmental delay; Motor delay; Generalized hypotonia; Intellectual disability, moderate; Intellectual disability, severe	1	4	w
2011587	1011583	Exome_BGI_59MB	2020-04-01	Trio	yes	2019-09-01	yes	2019-08-01	no	NA	no	no	HP:0000717; HP:0000729; HP:0000750; HP:0001249; HP:0001263; HP:0001270	Autism; Autistic behavior; Delayed speech and language development; Intellectual disability; Global developmental delay; Motor delay	1	5	w
2011587	1011583	Exome_BGI_59MB	2020-04-01	Trio	yes	2019-11-01	no	NA	no	NA	no	no	HP:0000054; HP:0001249; HP:0001256; HP:0001263	Micropenis; Intellectual disability; Intellectual disability, mild; Global developmental delay	1	11	m
2011587	1011583	Twist_Core_Exome	2020-04-01	Trio	no	NA	yes	2020-04-01	no	NA	no	no	HP:0001250; HP:0001251; HP:0001257; HP:0002266; HP:0003739; HP:0007325; HP:0007359; HP:0011166	Seizure; Ataxia; Spasticity; Focal clonic seizure; Myoclonic spasms; Generalized dystonia; Focal-onset seizure; Focal myoclonic seizure	1	0	m
2011587	1011583	Exome_BGI_59MB	2020-04-01	Trio	yes	2019-06-01	no	NA	no	NA	no	no	HP:0000729; HP:0001249; HP:0001263; HP:0001513; HP:0002591; HP:0007281; HP:0012646; HP:0100543	Autistic behavior; Intellectual disability; Global developmental delay; Obesity; Polyphagia; Developmental stagnation; Retractile testis; Cognitive impairment	1	14	m
2011587	1011583	Exome_BGI_59MB	2020-04-01	Trio	yes	2019-08-01	yes	2019-07-01	no	NA	no	no	HP:0000717; HP:0001249; HP:0001263	Autism; Intellectual disability; Global developmental delay	1	4	m
2011587	1011583	Twist_Core_Exome	2020-04-01	Trio	yes	2019-11-01	no	NA	no	NA	no	no	HP:0001249; HP:0001513; HP:0009126	Intellectual disability; Obesity; Increased adipose tissue	1	18	w
2011587	1011583	Exome_BGI_59MB	2020-04-01	Trio	yes	2019-11-01	no	NA	no	NA	no	no	HP:0000587; HP:0000648; HP:0001271; HP:0001298; HP:0002352; HP:0002415; HP:0002445	Abnormality of the optic nerve; Optic atrophy; Polyneuropathy; Encephalopathy; Leukoencephalopathy; Leukodystrophy; Tetraplegia	5	20	m
2011587	1011583	Exome_BGI_59MB	2020-04-01	Quattro	yes	2019-10-01	no	NA	no	NA	no	no	HP:0000750; HP:0001249; HP:0001263; HP:0002465; HP:0009126	Delayed speech and language development; Intellectual disability; Global developmental delay; Poor speech; Increased adipose tissue	1	9	m
2011587	1011583	Twist_Core_Exome	2020-04-01	Trio	yes	2019-01-01	yes	2019-01-01	no	NA	no	no	HP:0000256; HP:0001249; HP:0001256; HP:0001263; HP:0002187; HP:0002342; HP:0010864; HP:0100543	Macrocephaly; Intellectual disability; Intellectual disability, mild; Global developmental delay; Intellectual disability, profound; Intellectual disability, moderate; Intellectual disability, severe; Cognitive impairment	1	6	w
2011587	1011583	Twist_Core_Exome	2020-04-01	Trio	no	NA	no	NA	no	NA	no	no	HP:0001302; HP:0007359; HP:0032059; HP:0032409; HP:0032411; HP:0032412; HP:0032413	Pachygyria; Focal-onset seizure; Mild malformation of cortical development; Subcortical band heterotopia; Posterior predominant subcortical band heterotopia; Anterior predominant subcortical band heterotopia; Diffuse subcortical band heterotopia	1	16	m
2011587	1011583	Twist_Core_Exome	2020-04-01	Trio	no	NA	yes	2020-02-01	no	NA	no	no	HP:0000729; HP:0007359	Autistic behavior; Focal-onset seizure	1	15	m
2011587	1011583	Twist_Core_Exome	2020-04-01	Single	yes	2019-10-01	no	NA	no	NA	no	no	HP:0000729; HP:0001249; HP:0001250; HP:0001298; HP:0002363; HP:0010818; HP:0010819; HP:0200134	Autistic behavior; Intellectual disability; Seizure; Encephalopathy; Abnormal brainstem morphology; Generalized tonic seizure; Atonic seizure; Epileptic encephalopathy	1	6	m
2011587	1011583	Exome_BGI_59MB	2020-04-01	Single	yes	2018-12-01	yes	2018-12-01	no	NA	yes	no	HP:0000098; HP:0000256; HP:0000726; HP:0000953; HP:0001249; HP:0001250; HP:0001256; HP:0001289; HP:0001999; HP:0002069; HP:0002123; HP:0002197; HP:0002266; HP:0002283; HP:0002342; HP:0002352; HP:0002384; HP:0006889; HP:0007359; HP:0010818; HP:0011153; HP:0011166; HP:0011167; HP:0012444	Tall stature; Macrocephaly; Dementia; Hyperpigmentation of the skin; Intellectual disability; Seizure; Intellectual disability, mild; Confusion; Abnormal facial shape; Bilateral tonic-clonic seizure; Generalized myoclonic seizure; Generalized-onset seizure; Focal clonic seizure; Global brain atrophy; Intellectual disability, moderate; Leukoencephalopathy; Focal impaired awareness seizure; Intelle…	1	77	m
2011587	1011583	Exome_BGI_59MB	2020-04-01	Trio	yes	2019-07-01	yes	2019-08-01	no	NA	no	no	HP:0001249; HP:0001250; HP:0001256; HP:0002197; HP:0002373; HP:0006889; HP:0011172; HP:0100543	Intellectual disability; Seizure; Intellectual disability, mild; Generalized-onset seizure; Febrile seizure (within the age range of 3 months to 6 years); Intellectual disability, borderline; Complex febrile seizure; Cognitive impairment	1	10	m
2011587	1011583	Exome_BGI_59MB	2020-04-01	Trio	yes	2019-12-01	no	NA	no	NA	yes	no	HP:0001250; HP:0001263; HP:0002353; HP:0002373; HP:0040168	Seizure; Global developmental delay; EEG abnormality; Febrile seizure (within the age range of 3 months to 6 years); Focal seizures, afebril	1	2	m
2011587	1011583	Exome_BGI_59MB	2020-04-01	Trio	yes	2019-04-01	no	NA	no	NA	no	no	HP:0000708; HP:0000736; HP:0001249; HP:0001250; HP:0001256; HP:0002133; HP:0002342; HP:0002353; HP:0003396; HP:0007018; HP:0011182; HP:0012443; HP:0030746; HP:0030751; HP:0031491; HP:0100543	Behavioral abnormality; Short attention span; Intellectual disability; Seizure; Intellectual disability, mild; Status epilepticus; Intellectual disability, moderate; EEG abnormality; Syringomyelia; Attention deficit hyperactivity disorder; Interictal epileptiform activity; Abnormality of brain morphology; Intraventricular hemorrhage; Grade IV preterm intraventricular hemorrhage; Continuous spike …	1	13	m
2011587	1011583	Twist_Core_Exome	2020-04-01	Trio	yes	2018-12-01	no	NA	no	NA	no	no	HP:0007359; HP:0011097; HP:0011153; HP:0011182; HP:0200134	Focal-onset seizure; Epileptic spasm; Focal motor seizure; Interictal epileptiform activity; Epileptic encephalopathy	1	6	w
2011587	1011583	Twist_Core_Exome	2020-04-01	Quattro	yes	2019-07-01	yes	2019-05-01	no	NA	yes	no	HP:0000545; HP:0000717; HP:0000729; HP:0000750; HP:0000953; HP:0001249; HP:0001256; HP:0001263; HP:0001270; HP:0002194; HP:0002342; HP:0010862; HP:0011003	Myopia; Autism; Autistic behavior; Delayed speech and language development; Hyperpigmentation of the skin; Intellectual disability; Intellectual disability, mild; Global developmental delay; Motor delay; Delayed gross motor development; Intellectual disability, moderate; Delayed fine motor development; High myopia	1	12	m
2011587	1011583	Twist_Core_Exome	2020-04-01	Quattro	yes	2019-07-01	yes	2019-05-01	no	NA	no	no	HP:0000545; HP:0000717; HP:0000729; HP:0000750; HP:0001249; HP:0001256; HP:0001260; HP:0001263; HP:0002194; HP:0002342; HP:0010862; HP:0011003	Myopia; Autism; Autistic behavior; Delayed speech and language development; Intellectual disability; Intellectual disability, mild; Dysarthria; Global developmental delay; Delayed gross motor development; Intellectual disability, moderate; Delayed fine motor development; High myopia	1	10	m
2011587	1011583	Exome_BGI_59MB	2020-04-01	Trio	yes	2019-06-01	no	NA	no	NA	no	no	HP:0001250; HP:0001263	Seizure; Global developmental delay	1	7	m
2011587	1011583	Exome_BGI_59MB	2020-04-01	Trio	yes	2019-12-01	no	NA	no	NA	no	no	HP:0000028; HP:0000034; HP:0000121; HP:0000750; HP:0001263; HP:0001270; HP:0001561; HP:0001629; HP:0001631; HP:0002251; HP:0002719; HP:0010946	Cryptorchidism; Hydrocele testis; Nephrocalcinosis; Delayed speech and language development; Global developmental delay; Motor delay; Polyhydramnios; Ventricular septal defect; Atrial septal defect; Aganglionic megacolon; Recurrent infections; Dilatation of the renal pelvis	1	2	m
2011587	1011583	Exome_BGI_59MB	2020-04-01	Trio	yes	2018-07-01	yes	2018-05-01	no	NA	no	no	HP:0000252; HP:0000750; HP:0001249; HP:0001263; HP:0001270; HP:0001344; HP:0002187; HP:0002197; HP:0002342; HP:0002465; HP:0010864; HP:0011097; HP:0011182; HP:0011343; HP:0011344; HP:0012736; HP:0100543	Microcephaly; Delayed speech and language development; Intellectual disability; Global developmental delay; Motor delay; Absent speech; Intellectual disability, profound; Generalized-onset seizure; Intellectual disability, moderate; Poor speech; Intellectual disability, severe; Epileptic spasm; Interictal epileptiform activity; Moderate global developmental delay; Severe global developmental dela…	1	6	w
2011587	1011583	Exome_BGI_59MB	2020-04-01	Trio	no	NA	no	NA	no	NA	no	no	HP:0000717; HP:0001249; HP:0002133; HP:0007359; HP:0410170	Autism; Intellectual disability; Status epilepticus; Focal-onset seizure; Hippocampal atrophy	1	14	m
2011587	1011583	Twist_Core_Exome	2020-04-01	Trio	no	NA	yes	2020-03-01	no	NA	no	no	HP:0000280; HP:0000365; HP:0000750; HP:0001249; HP:0001263; HP:0001344; HP:0001508; HP:0001622; HP:0001631; HP:0001943; HP:0001999; HP:0002474; HP:0002720; HP:0002788; HP:0004325; HP:0005214; HP:0008348; HP:0011947; HP:0025356; HP:0032135; HP:0032136; HP:0045082	Coarse facial features; Hearing impairment; Delayed speech and language development; Intellectual disability; Global developmental delay; Absent speech; Failure to thrive; Premature birth; Atrial septal defect; Hypoglycemia; Abnormal facial shape; Expressive language delay; Decreased circulating IgA level; Recurrent upper respiratory tract infections; Decreased body weight; Intestinal obstruction…	1	2	w
2011587	1011583	Twist_Core_Exome	2020-04-01	Single	no	NA	no	NA	no	NA	no	no	HP:0001250; HP:0002076; HP:0002181; HP:0002373; HP:0007359; HP:0011099; HP:0011172	Seizure; Migraine; Cerebral edema; Febrile seizure (within the age range of 3 months to 6 years); Focal-onset seizure; Spastic hemiparesis; Complex febrile seizure	1	6	m
2011587	1011583	Twist_Core_Exome	2020-04-01	Single	no	NA	no	NA	no	NA	no	no	HP:0001250; HP:0002076; HP:0002181; HP:0002373; HP:0007359; HP:0011099; HP:0011172	Seizure; Migraine; Cerebral edema; Febrile seizure (within the age range of 3 months to 6 years); Focal-onset seizure; Spastic hemiparesis; Complex febrile seizure	1	5	m
2011587	1011583	Twist_Core_Exome	2020-04-01	Single	no	NA	no	NA	no	NA	no	no	HP:0001250; HP:0002076; HP:0002181; HP:0002373; HP:0007359; HP:0011099; HP:0011172	Seizure; Migraine; Cerebral edema; Febrile seizure (within the age range of 3 months to 6 years); Focal-onset seizure; Spastic hemiparesis; Complex febrile seizure	1	5	m
2011587	1011583	Twist_Core_Exome	2020-04-01	Single	no	NA	no	NA	no	NA	no	no	HP:0001250; HP:0002076; HP:0002181; HP:0002373; HP:0007359; HP:0011099; HP:0011172	Seizure; Migraine; Cerebral edema; Febrile seizure (within the age range of 3 months to 6 years); Focal-onset seizure; Spastic hemiparesis; Complex febrile seizure	1	5	m
2011587	1011583	Twist_Core_Exome	2020-04-01	Single	no	NA	no	NA	no	NA	no	no	HP:0001250; HP:0002181; HP:0002373; HP:0007359; HP:0011099; HP:0011172	Seizure; Cerebral edema; Febrile seizure (within the age range of 3 months to 6 years); Focal-onset seizure; Spastic hemiparesis; Complex febrile seizure	1	5	m
2011587	1011583	Twist_Core_Exome	2020-04-01	Single	no	NA	no	NA	no	NA	no	no	HP:0001250; HP:0002181; HP:0002373; HP:0007359; HP:0011099; HP:0011172	Seizure; Cerebral edema; Febrile seizure (within the age range of 3 months to 6 years); Focal-onset seizure; Spastic hemiparesis; Complex febrile seizure	1	3	m
2011587	1011583	Twist_Core_Exome	2020-04-01	Single	no	NA	no	NA	no	NA	no	no	HP:0001250; HP:0002076; HP:0002181; HP:0002373; HP:0007359; HP:0011099; HP:0011172	Seizure; Migraine; Cerebral edema; Febrile seizure (within the age range of 3 months to 6 years); Focal-onset seizure; Spastic hemiparesis; Complex febrile seizure	1	2	m
2011587	1011583	Exome_BGI_59MB	2020-04-01	Trio	yes	2019-09-01	no	NA	no	NA	no	no	HP:0001250; HP:0001263	Seizure; Global developmental delay	1	0	m
2011587	1011583	Twist_Core_Exome	2020-04-01	Trio	no	NA	no	NA	no	NA	yes	no	HP:0000708; HP:0000717; HP:0002069; HP:0002121; HP:0011097	Behavioral abnormality; Autism; Bilateral tonic-clonic seizure; Generalized non-motor (absence) seizure; Epileptic spasm	1	22	m
2011587	1011583	Exome_BGI_59MB	2020-04-01	Trio	yes	2019-07-01	no	NA	no	NA	no	no	HP:0001250; HP:0002133; HP:0007359; HP:0010850	Seizure; Status epilepticus; Focal-onset seizure; EEG with spike-wave complexes	1	12	m
2011587	1011583	Exome_BGI_59MB	2020-04-01	Trio	yes	2019-09-01	no	NA	no	NA	no	no	HP:0001249; HP:0001250; HP:0001256; HP:0001328; HP:0002121; HP:0002197; HP:0006889; HP:0007018	Intellectual disability; Seizure; Intellectual disability, mild; Specific learning disability; Generalized non-motor (absence) seizure; Generalized-onset seizure; Intellectual disability, borderline; Attention deficit hyperactivity disorder	1	18	w
2011587	1011583	Twist_Core_Exome	2020-04-01	Trio	no	NA	no	NA	no	NA	no	no	HP:0000238; HP:0000256; HP:0001249; HP:0001263; HP:0009733; HP:0009734	Hydrocephalus; Macrocephaly; Intellectual disability; Global developmental delay; Glioma; Optic nerve glioma	1	4	w
2011587	1011583	Exome_BGI_59MB	2020-04-01	Trio	yes	2019-05-01	no	NA	no	NA	no	no	HP:0002126; HP:0011099; HP:0011145	Polymicrogyria; Spastic hemiparesis; Symptomatic seizures	1	8	w
2011587	1011583	Twist_Core_Exome	2020-04-01	Trio	no	NA	yes	2019-12-01	no	NA	no	no	HP:0001249; HP:0001250; HP:0001263; HP:0001298; HP:0002121; HP:0002197; HP:0100543	Intellectual disability; Seizure; Global developmental delay; Encephalopathy; Generalized non-motor (absence) seizure; Generalized-onset seizure; Cognitive impairment	1	15	w
2011587	1011583	Exome_BGI_59MB	2020-04-01	Trio	yes	2019-07-01	yes	2019-07-01	no	NA	no	no	HP:0000252; HP:0000708; HP:0001250; HP:0001263; HP:0002121; HP:0002197; HP:0011170	Microcephaly; Behavioral abnormality; Seizure; Global developmental delay; Generalized non-motor (absence) seizure; Generalized-onset seizure; Generalized myoclonic-atonic seizure	1	6	w
2011587	1011583	Twist_Core_Exome	2020-04-01	Trio	no	NA	no	NA	no	NA	no	no	HP:0001250; HP:0001331; HP:0007166; HP:0100660	Seizure; Absent septum pellucidum; Paroxysmal dyskinesia; Dyskinesia	1	0	w
2011587	1011583	Exome_BGI_59MB	2020-04-01	Trio	yes	2019-08-01	no	NA	no	NA	no	no	HP:0001250; HP:0002069; HP:0002123	Seizure; Bilateral tonic-clonic seizure; Generalized myoclonic seizure	1	9	m
2011587	1011583	Twist_Core_Exome	2020-04-01	Quattro	no	NA	no	NA	no	NA	no	no	HP:0001249; HP:0001250; HP:0001263; HP:0001298; HP:0002516; HP:0012469	Intellectual disability; Seizure; Global developmental delay; Encephalopathy; Increased intracranial pressure; Infantile spasms	1	16	m
2011587	1011583	Twist_Core_Exome	2020-04-01	Quattro	no	NA	no	NA	no	NA	no	no	HP:0000369; HP:0000954; HP:0001250; HP:0001263; HP:0001290; HP:0002151; HP:0002376; HP:0002500; HP:0003648; HP:0008947; HP:0030084; HP:0200134	Low-set ears; Single transverse palmar crease; Seizure; Global developmental delay; Generalized hypotonia; Increased serum lactate; Developmental regression; Abnormal cerebral white matter morphology; Lacticaciduria; Infantile muscular hypotonia; Clinodactyly; Epileptic encephalopathy	1	1	w
2011587	1011583	Exome_BGI_59MB	2020-04-01	Trio	yes	2019-05-01	yes	2019-05-01	no	NA	no	no	HP:0001249; HP:0001250; HP:0001337; HP:0001513; HP:0002080; HP:0002322; HP:0002345	Intellectual disability; Seizure; Tremor; Obesity; Intention tremor; Resting tremor; Action tremor	1	39	w
2011587	1011583	Exome_BGI_59MB	2020-04-01	Trio	yes	2019-10-01	no	NA	no	NA	no	no	HP:0000750; HP:0001250; HP:0001263; HP:0002465; HP:0025100	Delayed speech and language development; Seizure; Global developmental delay; Poor speech; Abnormal hippocampus morphology	1	4	w
2011587	1011583	Twist_Core_Exome	2020-04-01	Trio	no	NA	no	NA	no	NA	no	no	HP:0001257; HP:0001263; HP:0001270; HP:0100021; HP:0100022; HP:0100660	Spasticity; Global developmental delay; Motor delay; Cerebral palsy; Abnormality of movement; Dyskinesia	1	7	m
2011587	1011583	Exome_BGI_59MB	2020-04-01	Trio	yes	2019-05-01	yes	2019-03-01	no	NA	yes	no	HP:0000545; HP:0000717; HP:0000729; HP:0000750; HP:0001249; HP:0001250; HP:0001263; HP:0001513; HP:0002069; HP:0002353; HP:0004323; HP:0004324; HP:0007359; HP:0009126	Myopia; Autism; Autistic behavior; Delayed speech and language development; Intellectual disability; Seizure; Global developmental delay; Obesity; Bilateral tonic-clonic seizure; EEG abnormality; Abnormality of body weight; Increased body weight; Focal-onset seizure; Increased adipose tissue	1	21	m
2011587	1011583	Exome_BGI_59MB	2020-03-01	Trio	yes	2019-10-01	no	NA	no	NA	no	no	HP:0001250; HP:0001263; HP:0001317; HP:0002134; HP:0002151; HP:0002418; HP:0003648; HP:0011097; HP:0012443	Seizure; Global developmental delay; Abnormal cerebellum morphology; Abnormality of the basal ganglia; Increased serum lactate; Abnormal midbrain morphology; Lacticaciduria; Epileptic spasm; Abnormality of brain morphology	1	1	m
2011587	1011583	Exome_BGI_59MB	2020-03-01	Trio	yes	2019-05-01	no	NA	no	NA	no	no	HP:0001249; HP:0001250; HP:0002133	Intellectual disability; Seizure; Status epilepticus	1	12	w
2011587	1011583	Twist_Core_Exome	2020-03-01	Trio	yes	2019-10-01	yes	2020-06-01	no	NA	no	yes	HP:0000486; HP:0000639; HP:0001263; HP:0001270; HP:0001290; HP:0002194; HP:0008947; HP:0010862	Strabismus; Nystagmus; Global developmental delay; Motor delay; Generalized hypotonia; Delayed gross motor development; Infantile muscular hypotonia; Delayed fine motor development	1	1	m
2011587	1011583	Exome_BGI_59MB	2020-03-01	Single	yes	2019-04-01	yes	2019-04-01	no	NA	no	no	HP:0000750; HP:0000787; HP:0001249; HP:0001250; HP:0001256; HP:0001263; HP:0001270; HP:0001285; HP:0001350; HP:0002267; HP:0002342; HP:0002353; HP:0002465; HP:0002650; HP:0007359; HP:0011153; HP:0011167; HP:0025268	Delayed speech and language development; Nephrolithiasis; Intellectual disability; Seizure; Intellectual disability, mild; Global developmental delay; Motor delay; Spastic tetraparesis; Slurred speech; Exaggerated startle response; Intellectual disability, moderate; EEG abnormality; Poor speech; Scoliosis; Focal-onset seizure; Focal motor seizure; Focal tonic seizure; Stuttering	1	42	m
2011587	1011583	Exome_BGI_59MB	2020-03-01	Trio	yes	2018-11-01	yes	2018-10-01	no	NA	no	no	HP:0001250; HP:0002069; HP:0002197; HP:0002266; HP:0002373; HP:0002384; HP:0007359; HP:0011097; HP:0011153; HP:0012469; HP:0040168	Seizure; Bilateral tonic-clonic seizure; Generalized-onset seizure; Focal clonic seizure; Febrile seizure (within the age range of 3 months to 6 years); Focal impaired awareness seizure; Focal-onset seizure; Epileptic spasm; Focal motor seizure; Infantile spasms; Focal seizures, afebril	1	15	w
2011587	1011583	Twist_Core_Exome	2020-03-01	Duo	no	NA	no	NA	no	NA	no	no	HP:0000750; HP:0001263; HP:0001324; HP:0001762; HP:0010831	Delayed speech and language development; Global developmental delay; Muscle weakness; Talipes equinovarus; Impaired proprioception	1	9	w
2011587	1011583	Twist_Core_Exome	2020-03-01	Duo	no	NA	no	NA	no	NA	no	no	HP:0000750; HP:0001263; HP:0001324; HP:0001762	Delayed speech and language development; Global developmental delay; Muscle weakness; Talipes equinovarus	1	6	w
2011587	1011583	Twist_Core_Exome	2020-03-01	Single	yes	2018-07-01	yes	2018-06-01	no	NA	no	no	HP:0000664; HP:0000729; HP:0000733; HP:0000750; HP:0001249; HP:0001263; HP:0001270; HP:0001336; HP:0001344; HP:0001763; HP:0002021; HP:0002069; HP:0002133; HP:0002187; HP:0002342; HP:0003307; HP:0007359; HP:0007513; HP:0010864; HP:0011097; HP:0011166; HP:0011167; HP:0011170; HP:0011182; HP:0040083; HP:0200134	Synophrys; Autistic behavior; Stereotypy; Delayed speech and language development; Intellectual disability; Global developmental delay; Motor delay; Myoclonus; Absent speech; Pes planus; Pyloric stenosis; Bilateral tonic-clonic seizure; Status epilepticus; Intellectual disability, profound; Intellectual disability, moderate; Hyperlordosis; Focal-onset seizure; Generalized hypopigmentation; Intell…	1	23	w
2011587	1011583	Exome_BGI_59MB	2020-03-01	Single	yes	2019-02-01	yes	2019-02-01	no	NA	no	no	HP:0000175; HP:0000358; HP:0000444; HP:0001249; HP:0001250; HP:0001256; HP:0001263; HP:0001337; HP:0002066; HP:0002069; HP:0002197; HP:0002266; HP:0002342; HP:0002349; HP:0002384; HP:0003307; HP:0004209; HP:0006813; HP:0007359; HP:0010818; HP:0010864; HP:0011145; HP:0011153; HP:0011154; HP:0011166; HP:0011167; HP:0030084; HP:0030127; HP:0040019; HP:0040168	Cleft palate; Posteriorly rotated ears; Convex nasal ridge; Intellectual disability; Seizure; Intellectual disability, mild; Global developmental delay; Tremor; Gait ataxia; Bilateral tonic-clonic seizure; Generalized-onset seizure; Focal clonic seizure; Intellectual disability, moderate; Focal aware seizure; Focal impaired awareness seizure; Hyperlordosis; Clinodactyly of the 5th finger; Focal h…	1	49	w
2011587	1011583	Twist_Core_Exome	2020-02-01	Single	yes	2018-08-01	yes	2018-06-01	no	NA	no	no	HP:0000750; HP:0001249; HP:0001250; HP:0001256; HP:0001332; HP:0002171; HP:0002266; HP:0002353; HP:0002465; HP:0007359; HP:0010522; HP:0011153; HP:0011167; HP:0100022; HP:0100543	Delayed speech and language development; Intellectual disability; Seizure; Intellectual disability, mild; Dystonia; Gliosis; Focal clonic seizure; EEG abnormality; Poor speech; Focal-onset seizure; Dyslexia; Focal motor seizure; Focal tonic seizure; Abnormality of movement; Cognitive impairment	1	56	w
2011587	1011583	Exome_BGI_59MB	2020-02-01	Trio	yes	2019-01-01	no	NA	no	NA	no	no	HP:0001250; HP:0001251; HP:0002066; HP:0002133	Seizure; Ataxia; Gait ataxia; Status epilepticus	1	3	w
2011587	1011583	Exome_BGI_59MB	2020-02-01	Trio	yes	2018-01-01	yes	2017-09-01	no	NA	no	no	HP:0000954; HP:0001249; HP:0001252; HP:0001263; HP:0001288; HP:0001344; HP:0002558; HP:0004626; HP:0012433; HP:0100543; HP:0100716	Single transverse palmar crease; Intellectual disability; Hypotonia; Global developmental delay; Gait disturbance; Absent speech; Supernumerary nipple; Lumbar scoliosis; Abnormal social behavior; Cognitive impairment; Self-injurious behavior	1	9	w
2011587	1011583	Exome_BGI_59MB	2020-02-01	Trio	yes	2020-07-01	yes	2018-05-01	no	NA	no	no	HP:0001249; HP:0001263; HP:0002121	Intellectual disability; Global developmental delay; Generalized non-motor (absence) seizure	1	36	w
2011587	1011583	Exome_BGI_59MB	2020-02-01	Trio	yes	2019-10-01	no	NA	no	NA	yes	no	HP:0000256; HP:0000598; HP:0001263; HP:0001270; HP:0001290; HP:0001344; HP:0100259	Macrocephaly; Abnormality of the ear; Global developmental delay; Motor delay; Generalized hypotonia; Absent speech; Postaxial polydactyly	1	4	m
2011587	1011583	Exome_BGI_59MB	2020-02-01	Trio	yes	2019-07-01	yes	2019-08-01	no	NA	no	no	HP:0000708; HP:0000750; HP:0001249; HP:0001263; HP:0001270; HP:0040183	Behavioral abnormality; Delayed speech and language development; Intellectual disability; Global developmental delay; Motor delay; Encopresis	1	12	m
2011587	1011583	Exome_BGI_59MB	2020-02-01	Trio	yes	2018-05-01	no	NA	no	NA	no	no	HP:0001288; HP:0002141; HP:0002317; HP:0003202; HP:0007269; HP:0009763; HP:0012531	Gait disturbance; Gait imbalance; Unsteady gait; Skeletal muscle atrophy; Spinal muscular atrophy; Limb pain; Pain	3	25	m
2011587	1011583	Exome_BGI_59MB	2020-02-01	Trio	yes	2019-05-01	no	NA	no	NA	yes	no	HP:0001250; HP:0002059; HP:0012443; HP:0012444; HP:0200134	Seizure; Cerebral atrophy; Abnormality of brain morphology; Brain atrophy; Epileptic encephalopathy	1	4	m
2011587	1011583	Exome_BGI_59MB	2020-02-01	Trio	yes	2019-06-01	yes	2019-07-01	no	NA	no	no	HP:0000185; HP:0000238; HP:0000359; HP:0000365; HP:0000612; HP:0000750; HP:0001116; HP:0001249; HP:0001250; HP:0001263; HP:0001274; HP:0001305; HP:0010864; HP:0011344; HP:0031703	Cleft soft palate; Hydrocephalus; Abnormality of the inner ear; Hearing impairment; Iris coloboma; Delayed speech and language development; Macular coloboma; Intellectual disability; Seizure; Global developmental delay; Agenesis of corpus callosum; Dandy-Walker malformation; Intellectual disability, severe; Severe global developmental delay; Abnormal ear morphology	1	3	m
2011587	1011583	Exome_BGI_59MB	2020-02-01	Single	yes	2018-08-01	yes	2018-08-01	no	NA	no	no	HP:0000219; HP:0000709; HP:0001249; HP:0001263; HP:0002002; HP:0010841; HP:0011097; HP:0011182; HP:0011185; HP:0012018; HP:0012743; HP:0410170	Thin upper lip vermilion; Psychosis; Intellectual disability; Global developmental delay; Deep philtrum; Multifocal epileptiform discharges; Epileptic spasm; Interictal epileptiform activity; EEG with focal epileptiform discharges; EEG with temporal focal spikes; Abdominal obesity; Hippocampal atrophy	1	40	m
2011587	1011583	Exome_BGI_59MB	2020-02-01	Single	yes	2018-09-01	yes	2018-08-01	no	NA	no	no	HP:0000020; HP:0000518; HP:0000817; HP:0001249; HP:0001250; HP:0001257; HP:0001263; HP:0001268; HP:0001285; HP:0001371; HP:0001821; HP:0002187; HP:0002266; HP:0002342; HP:0002510; HP:0002607; HP:0003202; HP:0004879; HP:0006385; HP:0007359; HP:0009778; HP:0009815; HP:0010864; HP:0011153; HP:0011166; HP:0011167; HP:0100543	Urinary incontinence; Cataract; Poor eye contact; Intellectual disability; Seizure; Spasticity; Global developmental delay; Mental deterioration; Spastic tetraparesis; Flexion contracture; Broad nail; Intellectual disability, profound; Focal clonic seizure; Intellectual disability, moderate; Spastic tetraplegia; Bowel incontinence; Skeletal muscle atrophy; Intermittent hyperventilation; Short low…	1	55	w
2011587	1011583	Exome_BGI_59MB	2020-02-01	Trio	yes	2019-05-01	no	NA	no	NA	yes	no	HP:0001260; HP:0001272; HP:0001305; HP:0001337; HP:0002064; HP:0002415; HP:0002497; HP:0007266	Dysarthria; Cerebellar atrophy; Dandy-Walker malformation; Tremor; Spastic gait; Leukodystrophy; Spastic ataxia; Cerebral dysmyelination	5	39	m
2011587	1011583	Exome_BGI_59MB	2020-02-01	Trio	yes	2019-07-01	no	NA	no	NA	yes	no	HP:0000179; HP:0000316; HP:0000494; HP:0000664; HP:0001249; HP:0001999	Thick lower lip vermilion; Hypertelorism; Downslanted palpebral fissures; Synophrys; Intellectual disability; Abnormal facial shape	1	9	m
2011587	1011583	Twist_Core_Exome	2020-02-01	Trio	yes	2019-09-01	no	NA	no	NA	no	no	HP:0001250; HP:0002069; HP:0002123; HP:0010819; HP:0011167; HP:0011170	Seizure; Bilateral tonic-clonic seizure; Generalized myoclonic seizure; Atonic seizure; Focal tonic seizure; Generalized myoclonic-atonic seizure	1	4	w
2011587	1011583	Exome_BGI_59MB	2020-02-01	Trio	no	NA	no	NA	no	NA	no	no	HP:0000078; HP:0001849; HP:0002577; HP:0003097; HP:0009380; HP:0009827; HP:0009829; HP:0011301; HP:0012744	Abnormality of the genital system; Foot oligodactyly; Abnormal stomach morphology; Short femur; Aplasia of the fingers; Amelia; Phocomelia; Absent foot; Femoral aplasia	2	prenatal	w
2011587	1011583	Twist_Core_Exome	2020-02-01	Trio	no	NA	yes	2019-07-01	no	NA	no	no	HP:0000252; HP:0000708; HP:0000750; HP:0000767; HP:0001249; HP:0001256; HP:0001519	Microcephaly; Behavioral abnormality; Delayed speech and language development; Pectus excavatum; Intellectual disability; Intellectual disability, mild; Disproportionate tall stature	1	23	m
2011587	1011583	Twist_Core_Exome	2020-02-01	Duo	no	NA	no	NA	yes	2017-03-01	no	no	HP:0000175; HP:0000204; HP:0000528; HP:0000568; HP:0000733; HP:0001263; HP:0001999; HP:0002019	Cleft palate; Cleft upper lip; Anophthalmia; Microphthalmia; Stereotypy; Global developmental delay; Abnormal facial shape; Constipation	1	7	w
2011587	1011583	Exome_BGI_59MB	2020-02-01	Trio	yes	2018-08-01	yes	2020-07-01	no	NA	no	no	HP:0000717; HP:0001061; HP:0001249; HP:0001250; HP:0001256; HP:0001260; HP:0001268; HP:0001347; HP:0002069; HP:0002123; HP:0002136; HP:0002267; HP:0002342; HP:0002650; HP:0003307; HP:0007166; HP:0007359; HP:0011097; HP:0011174; HP:0011182; HP:0011185; HP:0100022; HP:0100543; HP:0200134	Autism; Acne; Intellectual disability; Seizure; Intellectual disability, mild; Dysarthria; Mental deterioration; Hyperreflexia; Bilateral tonic-clonic seizure; Generalized myoclonic seizure; Broad-based gait; Exaggerated startle response; Intellectual disability, moderate; Scoliosis; Hyperlordosis; Paroxysmal dyskinesia; Focal-onset seizure; Epileptic spasm; Focal hyperkinetic seizure; Interictal…	1	26	m
2011587	1011583	Twist_Core_Exome	2020-02-01	Trio	no	NA	no	NA	no	NA	yes	no	HP:0000750; HP:0001263	Delayed speech and language development; Global developmental delay	1	9	w
2011587	1011583	Twist_Core_Exome	2020-02-01	Trio	yes	2020-01-01	no	NA	no	NA	no	no	HP:0001250; HP:0001263; HP:0001999	Seizure; Global developmental delay; Abnormal facial shape	1	10	m
2011587	1011583	Twist_Core_Exome	2020-02-01	Single	no	NA	yes	2019-07-01	no	NA	no	no	HP:0000158; HP:0000303; HP:0000574; HP:0001249; HP:0001250; HP:0002069; HP:0002123; HP:0002751; HP:0002857; HP:0003781; HP:0010808; HP:0010864; HP:0025145; HP:0100874	Macroglossia; Mandibular prognathia; Thick eyebrow; Intellectual disability; Seizure; Bilateral tonic-clonic seizure; Generalized myoclonic seizure; Kyphoscoliosis; Genu valgum; Excessive salivation; Protruding tongue; Intellectual disability, severe; Rigors; Thick hair	1	58	w
2011587	1011583	Twist_Core_Exome	2020-02-01	Trio	yes	2019-02-01	yes	2019-11-01	no	NA	yes	no	HP:0000486; HP:0000540; HP:0000750; HP:0000957; HP:0001249; HP:0001263; HP:0002373	Strabismus; Hypermetropia; Delayed speech and language development; Cafe-au-lait spot; Intellectual disability; Global developmental delay; Febrile seizure (within the age range of 3 months to 6 years)	1	3	m
2011587	1011583	Twist_Core_Exome	2020-02-01	Trio	no	NA	no	NA	no	NA	no	no	HP:0000750; HP:0001263; HP:0002119; HP:0002376; HP:0002474; HP:0006863; HP:0007064; HP:0010863; HP:0011345; HP:0011346; HP:0011350; HP:0011351; HP:0011352	Delayed speech and language development; Global developmental delay; Ventriculomegaly; Developmental regression; Expressive language delay; Severe expressive language delay; Progressive language deterioration; Receptive language delay; Moderate expressive language delay; Mild expressive language delay; Mild receptive language delay; Moderate receptive language delay; Severe receptive language del…	1	7	m
2011587	1011583	Twist_Core_Exome	2020-02-01	Single	yes	2019-09-01	yes	2019-10-01	no	NA	no	no	HP:0000286; HP:0000717; HP:0000733; HP:0000988; HP:0001249; HP:0001250; HP:0001251; HP:0001257; HP:0001272; HP:0002061; HP:0004322; HP:0006986; HP:0100543	Epicanthus; Autism; Stereotypy; Skin rash; Intellectual disability; Seizure; Ataxia; Spasticity; Cerebellar atrophy; Lower limb spasticity; Short stature; Upper limb spasticity; Cognitive impairment	1	43	m
2011587	1011583	Twist_Core_Exome	2020-01-01	Single	yes	2018-08-01	yes	2018-06-01	no	NA	no	no	HP:0001249; HP:0001250; HP:0001256; HP:0001268; HP:0002069; HP:0002123; HP:0002266; HP:0002342; HP:0002384; HP:0006889; HP:0007359; HP:0011153; HP:0011167; HP:0011169; HP:0025100; HP:0040168	Intellectual disability; Seizure; Intellectual disability, mild; Mental deterioration; Bilateral tonic-clonic seizure; Generalized myoclonic seizure; Focal clonic seizure; Intellectual disability, moderate; Focal impaired awareness seizure; Intellectual disability, borderline; Focal-onset seizure; Focal motor seizure; Focal tonic seizure; Generalized clonic seizure; Abnormal hippocampus morpholog…	1	67	w
2011587	1011583	Twist_Core_Exome	2020-01-01	Trio	no	NA	yes	2019-08-01	no	NA	no	no	HP:0001250; HP:0002197; HP:0002353; HP:0007334; HP:0007359	Seizure; Generalized-onset seizure; EEG abnormality; Bilateral tonic-clonic seizure with focal onset; Focal-onset seizure	1	0	m
2011587	1011583	Twist_Core_Exome	2020-01-01	Trio	no	NA	no	NA	no	NA	no	no	HP:0000252; HP:0001250; HP:0001263; HP:0001520; HP:0007359; HP:0010841; HP:0011097; HP:0011189	Microcephaly; Seizure; Global developmental delay; Large for gestational age; Focal-onset seizure; Multifocal epileptiform discharges; Epileptic spasm; Bilateral multifocal epileptiform discharges	1	0	w
2011587	1011583	Exome_BGI_59MB	2020-01-01	Single	yes	2019-08-01	yes	2019-08-01	no	NA	no	no	HP:0000252; HP:0000411; HP:0000687; HP:0000733; HP:0001249; HP:0001250; HP:0001288; HP:0001302; HP:0002120; HP:0002126; HP:0002273; HP:0002384; HP:0003698; HP:0007334; HP:0010864; HP:0012444	Microcephaly; Protruding ear; Widely spaced teeth; Stereotypy; Intellectual disability; Seizure; Gait disturbance; Pachygyria; Cerebral cortical atrophy; Polymicrogyria; Tetraparesis; Focal impaired awareness seizure; Difficulty standing; Bilateral tonic-clonic seizure with focal onset; Intellectual disability, severe; Brain atrophy	1	31	m
2011587	1011583	Twist_Core_Exome	2020-01-01	Trio	no	NA	no	NA	no	NA	no	no	HP:0000708; HP:0001249; HP:0002066	Behavioral abnormality; Intellectual disability; Gait ataxia	1	6	m
2011587	1011583	Twist_Core_Exome	2020-01-01	Trio	yes	2019-11-01	no	NA	no	NA	no	no	HP:0001250; HP:0002123	Seizure; Generalized myoclonic seizure	1	7	m
2011587	1011583	Twist_Core_Exome	2020-01-01	Trio	yes	2019-06-01	no	NA	no	NA	no	no	HP:0000717; HP:0001263; HP:0200134	Autism; Global developmental delay; Epileptic encephalopathy	1	8	m
2011587	1011583	Twist_Core_Exome	2020-01-01	Trio	yes	2018-06-01	no	NA	no	NA	no	no	HP:0000280; HP:0001252; HP:0001263; HP:0001270; HP:0001276; HP:0001763; HP:0002066; HP:0002509; HP:0008936	Coarse facial features; Hypotonia; Global developmental delay; Motor delay; Hypertonia; Pes planus; Gait ataxia; Limb hypertonia; Muscular hypotonia of the trunk	1	4	w
2011587	1011583	Twist_Core_Exome	2020-01-01	Trio	no	NA	no	NA	no	NA	no	no	HP:0000238; HP:0001249; HP:0001250; HP:0001263; HP:0002353; HP:0002410	Hydrocephalus; Intellectual disability; Seizure; Global developmental delay; EEG abnormality; Aqueductal stenosis	1	7	m
2011587	1011583	Exome_BGI_59MB	2020-01-01	Trio	yes	2019-05-01	no	NA	no	NA	no	no	HP:0000252; HP:0000750; HP:0001250; HP:0001263; HP:0002719; HP:0005484	Microcephaly; Delayed speech and language development; Seizure; Global developmental delay; Recurrent infections; Secondary microcephaly	1	4	w
2011587	1011583	Exome_BGI_59MB	2020-01-01	Single	yes	2018-08-01	yes	2018-07-01	no	NA	yes	no	HP:0000508; HP:0000602; HP:0000708; HP:0000750; HP:0001249; HP:0001250; HP:0001256; HP:0001263; HP:0001268; HP:0001270; HP:0002069; HP:0002266; HP:0002315; HP:0002342; HP:0002353; HP:0007359; HP:0009126; HP:0009916; HP:0010522; HP:0011153; HP:0011167; HP:0100543	Ptosis; Ophthalmoplegia; Behavioral abnormality; Delayed speech and language development; Intellectual disability; Seizure; Intellectual disability, mild; Global developmental delay; Mental deterioration; Motor delay; Bilateral tonic-clonic seizure; Focal clonic seizure; Headache; Intellectual disability, moderate; EEG abnormality; Focal-onset seizure; Increased adipose tissue; Anisocoria; Dyslex…	1	38	m
2011587	1011583	Exome_BGI_59MB	2020-01-01	Single	yes	2018-09-01	yes	2018-07-01	no	NA	no	no	HP:0000750; HP:0000767; HP:0000954; HP:0001182; HP:0001249; HP:0001250; HP:0001263; HP:0001270; HP:0001290; HP:0001344; HP:0002123; HP:0002194; HP:0002376; HP:0006834; HP:0007281; HP:0010864; HP:0011097; HP:0011342; HP:0011344; HP:0012434; HP:0012758; HP:0200134	Delayed speech and language development; Pectus excavatum; Single transverse palmar crease; Tapered finger; Intellectual disability; Seizure; Global developmental delay; Motor delay; Generalized hypotonia; Absent speech; Generalized myoclonic seizure; Delayed gross motor development; Developmental regression; Developmental stagnation at onset of seizures; Developmental stagnation; Intellectual di…	1	52	m
2011587	1011583	Exome_BGI_59MB	2020-01-01	Single	yes	2018-09-01	yes	2018-09-01	no	NA	no	no	HP:0000486; HP:0001061; HP:0001249; HP:0001250; HP:0001285; HP:0001322; HP:0002123; HP:0002133; HP:0002187; HP:0002342; HP:0010864; HP:0011097; HP:0011182; HP:0012444; HP:0032059; HP:0100033; HP:0100543; HP:0100716; HP:0200134	Strabismus; Acne; Intellectual disability; Seizure; Spastic tetraparesis; Brain very small; Generalized myoclonic seizure; Status epilepticus; Intellectual disability, profound; Intellectual disability, moderate; Intellectual disability, severe; Epileptic spasm; Interictal epileptiform activity; Brain atrophy; Mild malformation of cortical development; Tics; Cognitive impairment; Self-injurious b…	1	42	m
2011587	1011583	Exome_BGI_59MB	2020-01-01	Single	yes	2018-07-01	yes	2018-04-01	no	NA	no	no	HP:0001249; HP:0001250; HP:0002069; HP:0002121; HP:0002123; HP:0002197; HP:0004322; HP:0005268; HP:0007874; HP:0010819; HP:0200067	Intellectual disability; Seizure; Bilateral tonic-clonic seizure; Generalized non-motor (absence) seizure; Generalized myoclonic seizure; Generalized-onset seizure; Short stature; Spontaneous abortion; Almond-shaped palpebral fissure; Atonic seizure; Recurrent spontaneous abortion	1	57	w
2011587	1011583	Exome_BGI_59MB	2020-01-01	Trio	no	NA	no	NA	no	NA	no	no	HP:0001249; HP:0001344; HP:0001347; HP:0002069; HP:0002121; HP:0002353; HP:0003781; HP:0012444; HP:0200134	Intellectual disability; Absent speech; Hyperreflexia; Bilateral tonic-clonic seizure; Generalized non-motor (absence) seizure; EEG abnormality; Excessive salivation; Brain atrophy; Epileptic encephalopathy	1	12	m
2011587	1011583	Exome_BGI_59MB	2020-01-01	Single	yes	2018-10-01	yes	2018-09-01	no	NA	yes	no	HP:0000028; HP:0000582; HP:0000664; HP:0001249; HP:0001250; HP:0001256; HP:0001263; HP:0002121; HP:0002123; HP:0002187; HP:0004209; HP:0004322; HP:0007000; HP:0010864; HP:0011097; HP:0011182; HP:0100543; HP:0200134	Cryptorchidism; Upslanted palpebral fissure; Synophrys; Intellectual disability; Seizure; Intellectual disability, mild; Global developmental delay; Generalized non-motor (absence) seizure; Generalized myoclonic seizure; Intellectual disability, profound; Clinodactyly of the 5th finger; Short stature; Morning myoclonic jerks; Intellectual disability, severe; Epileptic spasm; Interictal epileptifo…	1	21	m
2011587	1011583	Exome_BGI_59MB	2020-01-01	Single	yes	2018-12-01	yes	2018-10-01	no	NA	no	no	HP:0000303; HP:0000716; HP:0001249; HP:0001250; HP:0001251; HP:0001256; HP:0001263; HP:0002353; HP:0004322; HP:0007359; HP:0012444; HP:0025502	Mandibular prognathia; Depression; Intellectual disability; Seizure; Ataxia; Intellectual disability, mild; Global developmental delay; EEG abnormality; Short stature; Focal-onset seizure; Brain atrophy; Overweight	1	64	w
2011587	1011583	Exome_BGI_59MB	2020-01-01	Trio	no	NA	no	NA	no	NA	no	no	HP:0000252; HP:0000750; HP:0001263; HP:0002013; HP:0002088; HP:0002465; HP:0004395; HP:0005948; HP:0010444; HP:0011627; HP:0011641; HP:0011968; HP:0040196; HP:0100632	Microcephaly; Delayed speech and language development; Global developmental delay; Vomiting; Abnormal lung morphology; Poor speech; Malnutrition; Multiple pulmonary cysts; Pulmonary insufficiency; Aorto-ventricular tunnel; Coronary artery fistula; Feeding difficulties; Mild microcephaly; Pulmonary sequestration	1	4	w
2011587	1011583	Exome_BGI_59MB	2020-01-01	Trio	yes	2018-09-01	no	NA	no	NA	no	no	HP:0000718; HP:0000750; HP:0001250; HP:0001263; HP:0001344; HP:0002353; HP:0002384; HP:0007359	Aggressive behavior; Delayed speech and language development; Seizure; Global developmental delay; Absent speech; EEG abnormality; Focal impaired awareness seizure; Focal-onset seizure	1	4	m
2011587	1011583	Twist_Core_Exome	2020-01-01	Trio	no	NA	no	NA	no	NA	no	no	HP:0000238; HP:0001249; HP:0001256; HP:0001263; HP:0007165	Hydrocephalus; Intellectual disability; Intellectual disability, mild; Global developmental delay; Periventricular heterotopia	1	1	w
2011587	1011583	Exome_BGI_59MB	2020-01-01	Single	yes	2019-04-01	yes	2019-04-01	no	NA	yes	no	HP:0000252; HP:0000486; HP:0000750; HP:0000767; HP:0001249; HP:0001263; HP:0001270; HP:0002059; HP:0002378; HP:0002808; HP:0004209; HP:0007359; HP:0012447; HP:0030084; HP:0200085	Microcephaly; Strabismus; Delayed speech and language development; Pectus excavatum; Intellectual disability; Global developmental delay; Motor delay; Cerebral atrophy; Hand tremor; Kyphosis; Clinodactyly of the 5th finger; Focal-onset seizure; Abnormal myelination; Clinodactyly; Limb tremor	1	30	m
2011587	1011583	Exome_BGI_59MB	2020-01-01	Single	yes	2018-02-01	yes	2017-12-01	no	NA	yes	no	HP:0001249; HP:0001250; HP:0001256; HP:0001344; HP:0002066; HP:0002069; HP:0002121; HP:0002133; HP:0002187; HP:0002342; HP:0002650; HP:0003307; HP:0010864; HP:0011167; HP:0011304; HP:0012378; HP:0012553; HP:0100543	Intellectual disability; Seizure; Intellectual disability, mild; Absent speech; Gait ataxia; Bilateral tonic-clonic seizure; Generalized non-motor (absence) seizure; Status epilepticus; Intellectual disability, profound; Intellectual disability, moderate; Scoliosis; Hyperlordosis; Intellectual disability, severe; Focal tonic seizure; Broad thumb; Fatigue; Hypoplastic thumbnail; Cognitive impairme…	1	29	w
2011587	1011583	Exome_BGI_59MB	2020-01-01	Single	yes	2018-07-01	yes	2018-05-01	no	NA	no	no	HP:0000194; HP:0000400; HP:0000771; HP:0001249; HP:0001250; HP:0001256; HP:0001263; HP:0002342; HP:0006889; HP:0007359; HP:0010864; HP:0032046	Open mouth; Macrotia; Gynecomastia; Intellectual disability; Seizure; Intellectual disability, mild; Global developmental delay; Intellectual disability, moderate; Intellectual disability, borderline; Focal-onset seizure; Intellectual disability, severe; Focal cortical dysplasia	1	54	m
2011587	1011583	Exome_BGI_59MB	2020-01-01	Single	yes	2019-06-01	yes	2019-06-01	no	NA	no	no	HP:0000252; HP:0000486; HP:0001250; HP:0001266; HP:0001285; HP:0001511; HP:0001762; HP:0001999; HP:0002751; HP:0003763; HP:0007359; HP:0010864; HP:0100022	Microcephaly; Strabismus; Seizure; Choreoathetosis; Spastic tetraparesis; Intrauterine growth retardation; Talipes equinovarus; Abnormal facial shape; Kyphoscoliosis; Bruxism; Focal-onset seizure; Intellectual disability, severe; Abnormality of movement	1	32	w
2011587	1011583	Exome_BGI_59MB	2020-01-01	Single	yes	2018-11-01	yes	2018-10-01	no	NA	no	no	HP:0000486; HP:0000518; HP:0001249; HP:0001250; HP:0006970; HP:0007359; HP:0410170	Strabismus; Cataract; Intellectual disability; Seizure; Periventricular leukomalacia; Focal-onset seizure; Hippocampal atrophy	1	58	m
2011587	1011583	Exome_BGI_59MB	2020-01-01	Single	yes	2019-05-01	yes	2019-05-01	no	NA	no	no	HP:0000098; HP:0000527; HP:0000664; HP:0001249; HP:0001250; HP:0001328; HP:0001763; HP:0007359	Tall stature; Long eyelashes; Synophrys; Intellectual disability; Seizure; Specific learning disability; Pes planus; Focal-onset seizure	1	20	m
2011587	1011583	Twist_Core_Exome	2020-01-01	Trio	no	NA	no	NA	no	NA	no	no	HP:0000338; HP:0000473; HP:0001260; HP:0001268; HP:0001332; HP:0001618; HP:0002451; HP:0100022; HP:0100543	Hypomimic face; Torticollis; Dysarthria; Mental deterioration; Dystonia; Dysphonia; Limb dystonia; Abnormality of movement; Cognitive impairment	1	31	w
2011587	1011583	Exome_BGI_59MB	2020-01-01	Quattro	yes	2019-03-01	no	NA	no	NA	no	no	HP:0001263	Global developmental delay	1	9	w
2011587	1011583	Exome_BGI_59MB	2020-01-01	Trio	yes	2019-10-01	no	NA	no	NA	no	no	HP:0000572; HP:0000609; HP:0001263; HP:0001943; HP:0025163	Visual loss; Optic nerve hypoplasia; Global developmental delay; Hypoglycemia; Abnormality of optic chiasm morphology	1	1	m
2011587	1011583	Exome_BGI_59MB	2020-01-01	Trio	yes	2019-04-01	no	NA	no	NA	no	no	HP:0001249; HP:0002342; HP:0010864	Intellectual disability; Intellectual disability, moderate; Intellectual disability, severe	1	7	m
2011587	1011583	Exome_BGI_59MB	2020-01-01	Single	yes	2018-08-01	yes	2018-05-01	no	NA	no	no	HP:0001249; HP:0001250; HP:0001256; HP:0002188; HP:0002342; HP:0003130; HP:0003429; HP:0007266; HP:0007305; HP:0007359; HP:0011096; HP:0011182; HP:0011400; HP:0011401; HP:0012447; HP:0012448; HP:0012754; HP:0100543; HP:0100833; HP:0410170	Intellectual disability; Seizure; Intellectual disability, mild; Delayed CNS myelination; Intellectual disability, moderate; Abnormal peripheral myelination; CNS hypomyelination; Cerebral dysmyelination; CNS demyelination; Focal-onset seizure; Peripheral demyelination; Interictal epileptiform activity; Abnormal CNS myelination; Delayed peripheral myelination; Abnormal myelination; Delayed myelina…	1	79	m
2011587	1011583	Exome_BGI_59MB	2020-01-01	Single	yes	2019-01-01	yes	2018-12-01	no	NA	yes	no	HP:0000233; HP:0000448; HP:0000490; HP:0000718; HP:0000733; HP:0001061; HP:0001249; HP:0001250; HP:0001256; HP:0002123; HP:0002187; HP:0006889; HP:0010864; HP:0200134	Thin vermilion border; Prominent nose; Deeply set eye; Aggressive behavior; Stereotypy; Acne; Intellectual disability; Seizure; Intellectual disability, mild; Generalized myoclonic seizure; Intellectual disability, profound; Intellectual disability, borderline; Intellectual disability, severe; Epileptic encephalopathy	1	40	m
2011587	1011583	Exome_BGI_59MB	2020-01-01	Trio	yes	2019-09-01	no	NA	no	NA	no	no	HP:0000175; HP:0001161; HP:0001250; HP:0001263; HP:0001829; HP:0002444; HP:0006101; HP:0010442; HP:0010705	Cleft palate; Hand polydactyly; Seizure; Global developmental delay; Foot polydactyly; Hypothalamic hamartoma; Finger syndactyly; Polydactyly; 4-5 finger syndactyly	1	1	w
2011587	1011583	Exome_BGI_59MB	2020-01-01	Single	no	NA	yes	2018-03-01	no	NA	no	no	HP:0000718; HP:0001249; HP:0001250; HP:0002266; HP:0002373; HP:0002384; HP:0007359; HP:0011153; HP:0011167; HP:0100543	Aggressive behavior; Intellectual disability; Seizure; Focal clonic seizure; Febrile seizure (within the age range of 3 months to 6 years); Focal impaired awareness seizure; Focal-onset seizure; Focal motor seizure; Focal tonic seizure; Cognitive impairment	1	26	m
2011587	1011583	Exome_BGI_59MB	2020-01-01	Trio	yes	2019-09-01	no	NA	no	NA	no	no	HP:0000708; HP:0001263; HP:0002360; HP:0012368	Behavioral abnormality; Global developmental delay; Sleep disturbance; Flat face	1	4	m
2011587	1011583	Exome_BGI_59MB	2020-01-01	Trio	no	NA	yes	2019-08-01	no	NA	no	no	HP:0000717; HP:0000729; HP:0001249	Autism; Autistic behavior; Intellectual disability	1	15	m
2011587	1011583	Exome_BGI_59MB	2020-01-01	Trio	no	NA	yes	2019-07-01	no	NA	no	no	HP:0000077; HP:0000085; HP:0000750; HP:0001249; HP:0001263; HP:0001270; HP:0001328; HP:0002023; HP:0002342; HP:0005235; HP:0011102; HP:0012210; HP:0012411; HP:0100133; HP:0100543	Abnormality of the kidney; Horseshoe kidney; Delayed speech and language development; Intellectual disability; Global developmental delay; Motor delay; Specific learning disability; Anal atresia; Intellectual disability, moderate; Jejunal atresia; Ileal atresia; Abnormal renal morphology; Premature pubarche; Abnormality of the pubic hair; Cognitive impairment	1	2	w
2011587	1011583	Exome_BGI_59MB	2020-01-01	Trio	yes	2019-10-01	no	NA	no	NA	no	no	HP:0000750; HP:0001250; HP:0001263; HP:0001290; HP:0002373	Delayed speech and language development; Seizure; Global developmental delay; Generalized hypotonia; Febrile seizure (within the age range of 3 months to 6 years)	1	2	w
2011587	1011583	Exome_BGI_59MB	2020-01-01	Trio	yes	2019-09-01	yes	2019-09-01	no	NA	no	no	HP:0000238; HP:0001249; HP:0001250; HP:0002384; HP:0002539; HP:0007334; HP:0007359; HP:0012443	Hydrocephalus; Intellectual disability; Seizure; Focal impaired awareness seizure; Cortical dysplasia; Bilateral tonic-clonic seizure with focal onset; Focal-onset seizure; Abnormality of brain morphology	1	29	w
2011587	1011583	Exome_BGI_59MB	2020-01-01	Trio	yes	2019-10-01	no	NA	no	NA	no	no	HP:0000717; HP:0000750; HP:0001263; HP:0001270; HP:0001290; HP:0002465; HP:0100022	Autism; Delayed speech and language development; Global developmental delay; Motor delay; Generalized hypotonia; Poor speech; Abnormality of movement	1	3	m
2011587	1011583	Exome_BGI_59MB	2020-01-01	Trio	yes	2019-07-01	no	NA	no	NA	no	no	HP:0002036; HP:0002577; HP:0004322; HP:0010625; HP:0011753; HP:0011755; HP:0011756; HP:0011757; HP:0100702	Hiatus hernia; Abnormal stomach morphology; Short stature; Anterior pituitary dysgenesis; Posterior pituitary dysgenesis; Ectopic posterior pituitary; Posterior pituitary agenesis; Posterior pituitary hypoplasia; Arachnoid cyst	4	5	m
2011587	1011583	Exome_BGI_59MB	2020-01-01	Single	yes	2019-03-01	no	NA	no	NA	no	no	HP:0000729; HP:0000821; HP:0000822; HP:0001249; HP:0001263; HP:0001433; HP:0002353; HP:0002465; HP:0004437; HP:0007334; HP:0007359; HP:0011196; HP:0100543	Autistic behavior; Hypothyroidism; Hypertension; Intellectual disability; Global developmental delay; Hepatosplenomegaly; EEG abnormality; Poor speech; Cranial hyperostosis; Bilateral tonic-clonic seizure with focal onset; Focal-onset seizure; EEG with focal sharp waves; Cognitive impairment	1	28	m
2011587	1011583	Exome_BGI_59MB	2020-01-01	Single	yes	2018-11-01	yes	2018-11-01	no	NA	yes	no	HP:0000618; HP:0000873; HP:0001249; HP:0001250; HP:0001256; HP:0001263; HP:0001344; HP:0001999; HP:0002282; HP:0002342; HP:0004322; HP:0010864; HP:0032046; HP:0100842	Blindness; Diabetes insipidus; Intellectual disability; Seizure; Intellectual disability, mild; Global developmental delay; Absent speech; Abnormal facial shape; Gray matter heterotopia; Intellectual disability, moderate; Short stature; Intellectual disability, severe; Focal cortical dysplasia; Septo-optic dysplasia	1	35	w
2011587	1011583	Exome_BGI_59MB	2020-01-01	Trio	yes	2019-10-01	no	NA	no	NA	no	no	HP:0001250; HP:0001263; HP:0200134	Seizure; Global developmental delay; Epileptic encephalopathy	1	0	m
2011587	1011583	Exome_BGI_59MB	2020-01-01	Trio	yes	2019-02-01	no	NA	no	NA	no	no	HP:0000601; HP:0000750; HP:0001249; HP:0001263; HP:0001999; HP:0006315; HP:0006349; HP:0006482; HP:0009804	Hypotelorism; Delayed speech and language development; Intellectual disability; Global developmental delay; Abnormal facial shape; Single median maxillary incisor; Agenesis of permanent teeth; Abnormality of dental morphology; Reduced number of teeth	1	7	w
2011587	1011583	Exome_BGI_59MB	2020-01-01	Trio	yes	2019-06-01	no	NA	no	NA	no	no	HP:0000252; HP:0001249; HP:0001263; HP:0001999; HP:0100543	Microcephaly; Intellectual disability; Global developmental delay; Abnormal facial shape; Cognitive impairment	1	2	w
2011587	1011583	Exome_BGI_59MB	2020-01-01	Single	yes	2019-02-01	yes	2018-11-01	no	NA	yes	no	HP:0000365; HP:0000527; HP:0000717; HP:0000750; HP:0001176; HP:0001250; HP:0002123; HP:0002858; HP:0011182; HP:0100009; HP:0200134	Hearing impairment; Long eyelashes; Autism; Delayed speech and language development; Large hands; Seizure; Generalized myoclonic seizure; Meningioma; Interictal epileptiform activity; Intracranial meningioma; Epileptic encephalopathy	1	22	m
2011587	1011583	Twist_Core_Exome	2020-01-01	Trio	no	NA	yes	2019-08-01	no	NA	no	no	HP:0000767; HP:0001249; HP:0001250; HP:0001298	Pectus excavatum; Intellectual disability; Seizure; Encephalopathy	1	16	m
2011587	1011583	Exome_BGI_59MB	2020-01-01	Trio	yes	2019-04-01	no	NA	no	NA	no	no	HP:0000256; HP:0001250; HP:0001263; HP:0200134	Macrocephaly; Seizure; Global developmental delay; Epileptic encephalopathy	1	14	w
2011587	1011583	Twist_Core_Exome	2020-01-01	Trio	no	NA	no	NA	no	NA	no	no	HP:0001249; HP:0001250; HP:0001256; HP:0001263; HP:0002197; HP:0002373; HP:0010818; HP:0011169; HP:0011171; HP:0011172; HP:0011342; HP:0020221; HP:0032792	Intellectual disability; Seizure; Intellectual disability, mild; Global developmental delay; Generalized-onset seizure; Febrile seizure (within the age range of 3 months to 6 years); Generalized tonic seizure; Generalized clonic seizure; Simple febrile seizure; Complex febrile seizure; Mild global developmental delay; Clonic seizure; Tonic seizure	1	3	m
2011587	1011583	Twist_Core_Exome	2019-12-01	Trio	no	NA	yes	2019-12-01	no	NA	no	no	HP:0000252; HP:0000717; HP:0000750; HP:0001263; HP:0001344	Microcephaly; Autism; Delayed speech and language development; Global developmental delay; Absent speech	1	3	m
2011587	1011583	Exome_BGI_59MB	2019-12-01	Trio	yes	2019-05-01	no	NA	no	NA	no	no	HP:0000496; HP:0000657; HP:0002066	Abnormality of eye movement; Oculomotor apraxia; Gait ataxia	3	1	m
2011587	1011583	Exome_BGI_59MB	2019-12-01	Trio	yes	2019-03-01	no	NA	no	NA	no	no	HP:0001332; HP:0001371; HP:0002355; HP:0002451; HP:0002505; HP:0006466; HP:0006794; HP:0006915; HP:0006957; HP:0007325	Dystonia; Flexion contracture; Difficulty walking; Limb dystonia; Progressive inability to walk; Ankle flexion contracture; Loss of ability to walk in first decade; Inability to walk by childhood/adolescence; Loss of ability to walk; Generalized dystonia	3	18	w
2011587	1011583	Exome_BGI_59MB	2019-12-01	Trio	no	NA	no	NA	no	NA	no	no	HP:0001250; HP:0002069; HP:0011170; HP:0200134	Seizure; Bilateral tonic-clonic seizure; Generalized myoclonic-atonic seizure; Epileptic encephalopathy	1	7	m
2011587	1011583	Exome_BGI_59MB	2019-12-01	Trio	yes	2019-06-01	yes	2019-06-01	no	NA	no	no	HP:0000256; HP:0001263; HP:0001433; HP:0002155; HP:0002240; HP:0002719	Macrocephaly; Global developmental delay; Hepatosplenomegaly; Hypertriglyceridemia; Hepatomegaly; Recurrent infections	1	3	w
2011587	1011583	Exome_BGI_59MB	2019-12-01	Trio	yes	2019-08-01	no	NA	no	NA	no	no	HP:0000252; HP:0000750; HP:0000767; HP:0001250; HP:0001263; HP:0001270; HP:0001332; HP:0001622; HP:0002353; HP:0004209	Microcephaly; Delayed speech and language development; Pectus excavatum; Seizure; Global developmental delay; Motor delay; Dystonia; Premature birth; EEG abnormality; Clinodactyly of the 5th finger	1	7	w
2011587	1011583	Exome_BGI_59MB	2019-12-01	Trio	yes	2019-08-01	no	NA	no	NA	yes	no	HP:0000028; HP:0000252; HP:0000486; HP:0000540; HP:0000708; HP:0000733; HP:0001263; HP:0001518; HP:0004322	Cryptorchidism; Microcephaly; Strabismus; Hypermetropia; Behavioral abnormality; Stereotypy; Global developmental delay; Small for gestational age; Short stature	1	4	m
2011587	1011583	Exome_BGI_59MB	2019-12-01	Trio	yes	2019-03-01	no	NA	no	NA	no	no	HP:0000028; HP:0000072; HP:0000175; HP:0000185; HP:0001263; HP:0001331; HP:0001561; HP:0001622; HP:0001999; HP:0002119; HP:0003510; HP:0004322; HP:0006913; HP:0007112; HP:0008689; HP:0008848; HP:0012444	Cryptorchidism; Hydroureter; Cleft palate; Cleft soft palate; Global developmental delay; Absent septum pellucidum; Polyhydramnios; Premature birth; Abnormal facial shape; Ventriculomegaly; Severe short stature; Short stature; Frontal cortical atrophy; Temporal cortical atrophy; Bilateral cryptorchidism; Moderately short stature; Brain atrophy	1	5	m
2011587	1011583	Exome_BGI_59MB	2019-12-01	Trio	yes	2019-05-01	no	NA	no	NA	no	no	HP:0000164; HP:0000238; HP:0000358; HP:0001263; HP:0001290; HP:0002164; HP:0002308; HP:0007099; HP:0008551	Abnormality of the dentition; Hydrocephalus; Posteriorly rotated ears; Global developmental delay; Generalized hypotonia; Nail dysplasia; Arnold-Chiari malformation; Arnold-Chiari type I malformation; Microtia	1	2	m
2011587	1011583	Exome_BGI_59MB	2019-12-01	Trio	yes	2019-07-01	no	NA	no	NA	no	no	HP:0001250; HP:0001263; HP:0002373; HP:0002384; HP:0007359	Seizure; Global developmental delay; Febrile seizure (within the age range of 3 months to 6 years); Focal impaired awareness seizure; Focal-onset seizure	1	7	m
2011587	1011583	Exome_BGI_59MB	2019-12-01	Trio	yes	2019-01-01	no	NA	no	NA	no	no	HP:0000252; HP:0000483; HP:0000545; HP:0001249; HP:0001250; HP:0001263; HP:0001288; HP:0001763; HP:0002069; HP:0002123; HP:0002353; HP:0002650; HP:0006808; HP:0012444; HP:0200134	Microcephaly; Astigmatism; Myopia; Intellectual disability; Seizure; Global developmental delay; Gait disturbance; Pes planus; Bilateral tonic-clonic seizure; Generalized myoclonic seizure; EEG abnormality; Scoliosis; Cerebral hypomyelination; Brain atrophy; Epileptic encephalopathy	1	10	m
2011587	1011583	Exome_BGI_59MB	2019-12-01	Duo	yes	2019-07-01	no	NA	no	NA	no	no	HP:0000736; HP:0001249; HP:0001250; HP:0001256; HP:0002069; HP:0007018	Short attention span; Intellectual disability; Seizure; Intellectual disability, mild; Bilateral tonic-clonic seizure; Attention deficit hyperactivity disorder	1	17	m
2011587	1011583	Exome_BGI_59MB	2019-12-01	Trio	yes	2018-09-01	yes	2018-07-01	no	NA	no	no	HP:0001249; HP:0001250; HP:0001256; HP:0001272; HP:0002066; HP:0002342; HP:0007359; HP:0010841; HP:0011168; HP:0011169; HP:0011185; HP:0011192; HP:0011193; HP:0100543	Intellectual disability; Seizure; Intellectual disability, mild; Cerebellar atrophy; Gait ataxia; Intellectual disability, moderate; Focal-onset seizure; Multifocal epileptiform discharges; Eyelid myoclonias; Generalized clonic seizure; EEG with focal epileptiform discharges; Polymorphic focal epileptiform discharges; EEG with focal spikes; Cognitive impairment	1	38	m
2011587	1011583	Exome_BGI_59MB	2019-12-01	Trio	yes	2018-10-01	yes	2018-09-01	no	NA	no	no	HP:0000750; HP:0001249; HP:0001250; HP:0001256; HP:0001263; HP:0001336; HP:0002069; HP:0002121; HP:0002123; HP:0002167; HP:0002197; HP:0002199; HP:0002342; HP:0002353; HP:0002465; HP:0003739; HP:0005214; HP:0006813; HP:0006889; HP:0007332; HP:0010818; HP:0010819; HP:0011097; HP:0011145; HP:0011146; HP:0011168; HP:0031165	Delayed speech and language development; Intellectual disability; Seizure; Intellectual disability, mild; Global developmental delay; Myoclonus; Bilateral tonic-clonic seizure; Generalized non-motor (absence) seizure; Generalized myoclonic seizure; Neurological speech impairment; Generalized-onset seizure; Hypocalcemic seizures; Intellectual disability, moderate; EEG abnormality; Poor speech; Myo…	1	9	m
2011587	1011583	Exome_BGI_59MB	2019-12-01	Trio	yes	2019-03-01	no	NA	no	NA	no	no	HP:0000480; HP:0000589; HP:0001252; HP:0001263; HP:0100702	Retinal coloboma; Coloboma; Hypotonia; Global developmental delay; Arachnoid cyst	1	1	m
2011587	1011583	Exome_BGI_59MB	2019-12-01	Trio	yes	2019-07-01	no	NA	no	NA	no	no	HP:0001181; HP:0001249; HP:0001256; HP:0001263; HP:0001999; HP:0002021; HP:0002119; HP:0002342; HP:0008947; HP:0011968; HP:0031063; HP:0100543	Adducted thumb; Intellectual disability; Intellectual disability, mild; Global developmental delay; Abnormal facial shape; Pyloric stenosis; Ventriculomegaly; Intellectual disability, moderate; Infantile muscular hypotonia; Feeding difficulties; Impaired feeding ability; Cognitive impairment	1	0	w
2011587	1011583	Exome_BGI_59MB	2019-12-01	Trio	yes	2018-10-01	no	NA	no	NA	no	no	HP:0000252; HP:0000750; HP:0000752; HP:0001263; HP:0007754; HP:0010863	Microcephaly; Delayed speech and language development; Hyperactivity; Global developmental delay; Macular dystrophy; Receptive language delay	1	2	m
2011587	1011583	Exome_BGI_59MB	2019-12-01	Trio	yes	2018-01-01	no	NA	no	NA	no	no	HP:0000316; HP:0000369; HP:0001156; HP:0001249; HP:0001263; HP:0002079; HP:0003259; HP:0011342; HP:0011343; HP:0011344; HP:0012736; HP:0100543	Hypertelorism; Low-set ears; Brachydactyly; Intellectual disability; Global developmental delay; Hypoplasia of the corpus callosum; Elevated circulating creatinine concentration; Mild global developmental delay; Moderate global developmental delay; Severe global developmental delay; Profound global developmental delay; Cognitive impairment	1	4	m
2011587	1011583	Exome_BGI_59MB	2019-12-01	Trio	yes	2019-06-01	no	NA	no	NA	no	no	HP:0000077; HP:0001263; HP:0001385; HP:0004322	Abnormality of the kidney; Global developmental delay; Hip dysplasia; Short stature	1	1	w
2011587	1011583	Exome_BGI_59MB	2019-12-01	Trio	yes	2019-01-01	no	NA	no	NA	no	no	HP:0000252; HP:0000969; HP:0001274; HP:0001317; HP:0001321; HP:0001507; HP:0001510; HP:0001511; HP:0002079; HP:0002126; HP:0002269; HP:0002281; HP:0002282; HP:0005268; HP:0007165; HP:0007314; HP:0007360; HP:0031423	Microcephaly; Edema; Agenesis of corpus callosum; Abnormal cerebellum morphology; Cerebellar hypoplasia; Growth abnormality; Growth delay; Intrauterine growth retardation; Hypoplasia of the corpus callosum; Polymicrogyria; Abnormality of neuronal migration; Gray matter heterotopias; Gray matter heterotopia; Spontaneous abortion; Periventricular heterotopia; White matter neuronal heterotopia; Apla…	4	prenatal	w
2011587	1011583	Exome_BGI_59MB	2019-12-01	Quattro	yes	2019-03-01	no	NA	no	NA	no	no	HP:0002353; HP:0007018; HP:0010522	EEG abnormality; Attention deficit hyperactivity disorder; Dyslexia	1	10	w
2011587	1011583	Exome_BGI_59MB	2019-12-01	Quattro	no	NA	no	NA	no	NA	no	no	HP:0002384; HP:0010522; HP:0032046	Focal impaired awareness seizure; Dyslexia; Focal cortical dysplasia	1	13	m
2011587	1011583	Exome_BGI_59MB	2019-12-01	Trio	yes	2019-06-01	no	NA	no	NA	yes	no	HP:0000098; HP:0000256; HP:0000750; HP:0000805; HP:0001250; HP:0001263; HP:0001513	Tall stature; Macrocephaly; Delayed speech and language development; Enuresis; Seizure; Global developmental delay; Obesity	1	8	w
2011587	1011583	Twist_Core_Exome	2019-12-01	Trio	no	NA	yes	2019-07-01	no	NA	no	no	HP:0001249; HP:0001250; HP:0001256; HP:0002069; HP:0002266; HP:0002342; HP:0004324; HP:0007359; HP:0009126; HP:0010818; HP:0011166; HP:0011167	Intellectual disability; Seizure; Intellectual disability, mild; Bilateral tonic-clonic seizure; Focal clonic seizure; Intellectual disability, moderate; Increased body weight; Focal-onset seizure; Increased adipose tissue; Generalized tonic seizure; Focal myoclonic seizure; Focal tonic seizure	1	36	w
2011587	1011583	Twist_Core_Exome	2019-12-01	Trio	no	NA	yes	2019-12-01	no	NA	no	no	HP:0000733; HP:0000750; HP:0001263; HP:0001270; HP:0002194; HP:0002353; HP:0010862	Stereotypy; Delayed speech and language development; Global developmental delay; Motor delay; Delayed gross motor development; EEG abnormality; Delayed fine motor development	1	6	w
2011587	1011583	Twist_Core_Exome	2019-12-01	Trio	no	NA	no	NA	no	NA	no	no	HP:0001250	Seizure	1	16	m
2011587	1011583	Exome_BGI_59MB	2019-12-01	Trio	yes	2019-05-01	yes	2019-05-01	no	NA	yes	no	HP:0001250; HP:0001263; HP:0001288; HP:0002373	Seizure; Global developmental delay; Gait disturbance; Febrile seizure (within the age range of 3 months to 6 years)	1	5	m
2011587	1011583	Twist_Core_Exome	2019-12-01	Trio	no	NA	no	NA	no	NA	no	no	HP:0001249; HP:0001256; HP:0002342; HP:0004324; HP:0009126	Intellectual disability; Intellectual disability, mild; Intellectual disability, moderate; Increased body weight; Increased adipose tissue	1	13	m
2011587	1011583	Exome_BGI_59MB	2019-12-01	Trio	no	NA	yes	2019-07-01	no	NA	no	no	HP:0001250; HP:0001256; HP:0001513; HP:0002069; HP:0002121; HP:0011167; HP:0100543	Seizure; Intellectual disability, mild; Obesity; Bilateral tonic-clonic seizure; Generalized non-motor (absence) seizure; Focal tonic seizure; Cognitive impairment	1	41	w
2011587	1011583	Exome_BGI_59MB	2019-12-01	Trio	yes	2019-04-01	no	NA	no	NA	no	no	HP:0000750; HP:0001249; HP:0002342; HP:0010864; HP:0100543	Delayed speech and language development; Intellectual disability; Intellectual disability, moderate; Intellectual disability, severe; Cognitive impairment	1	8	m
2011587	1011583	Exome_BGI_59MB	2019-12-01	Trio	yes	2019-02-01	no	NA	no	NA	no	no	HP:0001263; HP:0001270; HP:0001271; HP:0001385; HP:0002673; HP:0002808	Global developmental delay; Motor delay; Polyneuropathy; Hip dysplasia; Coxa valga; Kyphosis	1	10	m
2011587	1011583	Exome_BGI_59MB	2019-12-01	Trio	yes	2019-06-01	no	NA	no	NA	no	no	HP:0000271; HP:0000639; HP:0001263; HP:0001290; HP:0001357	Abnormality of the face; Nystagmus; Global developmental delay; Generalized hypotonia; Plagiocephaly	1	4	w
2011587	1011583	Exome_BGI_59MB	2019-12-01	Quattro	yes	2018-08-01	yes	2018-05-01	no	NA	no	no	HP:0001249; HP:0001250; HP:0001256; HP:0001263; HP:0001268; HP:0002121; HP:0002123; HP:0002133; HP:0002187; HP:0002342; HP:0010864; HP:0011097; HP:0011150; HP:0100543; HP:0200134	Intellectual disability; Seizure; Intellectual disability, mild; Global developmental delay; Mental deterioration; Generalized non-motor (absence) seizure; Generalized myoclonic seizure; Status epilepticus; Intellectual disability, profound; Intellectual disability, moderate; Intellectual disability, severe; Epileptic spasm; Myoclonic absence seizure; Cognitive impairment; Epileptic encephalopathy	1	23	w
2011587	1011583	Exome_BGI_59MB	2019-12-01	Trio	yes	2019-03-01	no	NA	no	NA	no	no	HP:0002076; HP:0002301; HP:0002353; HP:0012194; HP:0040292	Migraine; Hemiplegia; EEG abnormality; Episodic hemiplegia; Left hemiplegia	1	2	m
2011587	1011583	Exome_BGI_59MB	2019-12-01	Trio	yes	2019-06-01	no	NA	no	NA	no	no	HP:0001250; HP:0002076	Seizure; Migraine	1	8	w
2011587	1011583	Exome_BGI_59MB	2019-12-01	Trio	yes	2019-02-01	no	NA	no	NA	no	no	HP:0001249; HP:0001256; HP:0100543	Intellectual disability; Intellectual disability, mild; Cognitive impairment	1	5	m
2011587	1011583	Exome_BGI_59MB	2019-12-01	Trio	yes	2019-02-01	yes	2019-01-01	no	NA	no	no	HP:0000708; HP:0001250; HP:0001263; HP:0007359	Behavioral abnormality; Seizure; Global developmental delay; Focal-onset seizure	1	6	m
2011587	1011583	Exome_BGI_59MB	2019-12-01	Trio	yes	2019-05-01	no	NA	no	NA	no	no	HP:0001250; HP:0002384; HP:0004444; HP:0011675	Seizure; Focal impaired awareness seizure; Spherocytosis; Arrhythmia	1	9	m
2011587	1011583	Exome_BGI_59MB	2019-11-01	Trio	yes	2019-06-01	no	NA	yes	2016-09-01	no	no	HP:0000256; HP:0000750; HP:0001250; HP:0001263; HP:0001513; HP:0001852; HP:0002133; HP:0011343; HP:0011344	Macrocephaly; Delayed speech and language development; Seizure; Global developmental delay; Obesity; Sandal gap; Status epilepticus; Moderate global developmental delay; Severe global developmental delay	1	6	m
2011587	1011583	Exome_BGI_59MB	2019-11-01	Trio	yes	2019-06-01	yes	2019-07-01	no	NA	no	no	HP:0000252; HP:0001156; HP:0001159; HP:0001249; HP:0001256; HP:0001270; HP:0001276; HP:0001770; HP:0002342; HP:0004691; HP:0011968; HP:0031063; HP:0100543	Microcephaly; Brachydactyly; Syndactyly; Intellectual disability; Intellectual disability, mild; Motor delay; Hypertonia; Toe syndactyly; Intellectual disability, moderate; 2-3 toe syndactyly; Feeding difficulties; Impaired feeding ability; Cognitive impairment	1	3	w
2011587	1011583	Exome_BGI_59MB	2019-11-01	Trio	yes	2019-06-01	no	NA	no	NA	no	no	HP:0001249; HP:0001250; HP:0001263; HP:0200134	Intellectual disability; Seizure; Global developmental delay; Epileptic encephalopathy	1	6	w
2011587	1011583	Exome_BGI_59MB	2019-11-01	Trio	yes	2019-06-01	no	NA	no	NA	no	no	HP:0000256; HP:0001249; HP:0001263; HP:0001324; HP:0001328	Macrocephaly; Intellectual disability; Global developmental delay; Muscle weakness; Specific learning disability	1	14	m
2011587	1011583	Exome_BGI_59MB	2019-11-01	Trio	yes	2019-06-01	no	NA	no	NA	no	no	HP:0000824; HP:0001249; HP:0001263; HP:0410030	Decreased response to growth hormone stimulation test; Intellectual disability; Global developmental delay; Cleft lip	1	7	w
2011587	1011583	Exome_BGI_59MB	2019-11-01	Trio	yes	2019-01-01	yes	2019-02-01	no	NA	no	no	HP:0001250; HP:0002069; HP:0002353; HP:0002384; HP:0004209; HP:0007359; HP:0010818; HP:0011145; HP:0011153; HP:0011167; HP:0031165	Seizure; Bilateral tonic-clonic seizure; EEG abnormality; Focal impaired awareness seizure; Clinodactyly of the 5th finger; Focal-onset seizure; Generalized tonic seizure; Symptomatic seizures; Focal motor seizure; Focal tonic seizure; Multifocal seizures	1	33	m
2011587	1011583	Exome_BGI_59MB	2019-11-01	Quattro	yes	2018-08-01	no	NA	no	NA	no	no	HP:0000750; HP:0001249; HP:0001252; HP:0001263; HP:0001270; HP:0002187; HP:0002194; HP:0002342; HP:0006829; HP:0008936; HP:0008947; HP:0010864; HP:0011398; HP:0100543	Delayed speech and language development; Intellectual disability; Hypotonia; Global developmental delay; Motor delay; Intellectual disability, profound; Delayed gross motor development; Intellectual disability, moderate; Severe muscular hypotonia; Muscular hypotonia of the trunk; Infantile muscular hypotonia; Intellectual disability, severe; Central hypotonia; Cognitive impairment	1	17	w
2011587	1011583	Exome_BGI_59MB	2019-11-01	Quattro	yes	2018-08-01	no	NA	no	NA	no	no	HP:0000750; HP:0001249; HP:0001252; HP:0001263; HP:0001270; HP:0001344; HP:0002187; HP:0002342; HP:0002463; HP:0006829; HP:0008947; HP:0010864; HP:0011350; HP:0100543	Delayed speech and language development; Intellectual disability; Hypotonia; Global developmental delay; Motor delay; Absent speech; Intellectual disability, profound; Intellectual disability, moderate; Language impairment; Severe muscular hypotonia; Infantile muscular hypotonia; Intellectual disability, severe; Mild receptive language delay; Cognitive impairment	1	16	w
2011587	1011583	Exome_BGI_59MB	2019-11-01	Duo	yes	2019-05-01	no	NA	no	NA	no	no	HP:0000252; HP:0001249; HP:0001252; HP:0001256; HP:0001263; HP:0001999; HP:0002342; HP:0002650; HP:0004322; HP:0100543	Microcephaly; Intellectual disability; Hypotonia; Intellectual disability, mild; Global developmental delay; Abnormal facial shape; Intellectual disability, moderate; Scoliosis; Short stature; Cognitive impairment	1	6	w
2011587	1011583	Exome_BGI_59MB	2019-11-01	Trio	yes	2019-01-01	yes	2019-01-01	no	NA	no	no	HP:0000028; HP:0000252; HP:0001263; HP:0001270; HP:0001510; HP:0001511	Cryptorchidism; Microcephaly; Global developmental delay; Motor delay; Growth delay; Intrauterine growth retardation	1	2	m
2011587	1011583	Twist_Core_Exome	2019-11-01	Trio	no	NA	yes	2019-07-01	no	NA	no	no	HP:0001263; HP:0001622; HP:0002321; HP:0011342	Global developmental delay; Premature birth; Vertigo; Mild global developmental delay	1	4	m
2011587	1011583	Exome_BGI_59MB	2019-11-01	Trio	yes	2019-03-01	yes	2019-03-01	no	NA	yes	no	HP:0001195; HP:0001263; HP:0001561; HP:0003502; HP:0003510; HP:0004322; HP:0008848; HP:0008936	Single umbilical artery; Global developmental delay; Polyhydramnios; Mild short stature; Severe short stature; Short stature; Moderately short stature; Muscular hypotonia of the trunk	1	2	w
2011587	1011583	Exome_BGI_59MB	2019-11-01	Trio	yes	2019-01-01	no	NA	no	NA	no	no	HP:0000098; HP:0001249; HP:0001250; HP:0001263; HP:0001999	Tall stature; Intellectual disability; Seizure; Global developmental delay; Abnormal facial shape	1	9	w
2011587	1011583	Exome_BGI_59MB	2019-11-01	Trio	yes	2019-01-01	no	NA	no	NA	no	no	HP:0000252; HP:0000505; HP:0001249; HP:0001250; HP:0001263; HP:0001270; HP:0001298; HP:0002069	Microcephaly; Visual impairment; Intellectual disability; Seizure; Global developmental delay; Motor delay; Encephalopathy; Bilateral tonic-clonic seizure	1	2	w
2011587	1011583	Exome_BGI_59MB	2019-11-01	Trio	yes	2019-04-01	no	NA	no	NA	yes	no	HP:0001250; HP:0001263; HP:0002069; HP:0100022; HP:0200134	Seizure; Global developmental delay; Bilateral tonic-clonic seizure; Abnormality of movement; Epileptic encephalopathy	1	11	w
2011587	1011583	Exome_BGI_59MB	2019-11-01	Trio	yes	2019-06-01	no	NA	no	NA	no	no	HP:0001250; HP:0002384; HP:0002444; HP:0007359; HP:0011097	Seizure; Focal impaired awareness seizure; Hypothalamic hamartoma; Focal-onset seizure; Epileptic spasm	1	8	m
2011587	1011583	Exome_BGI_59MB	2019-11-01	Single	yes	2019-04-01	yes	2019-04-01	no	NA	no	no	HP:0000252; HP:0000365; HP:0000410; HP:0000486; HP:0000639; HP:0000717; HP:0000718; HP:0001249; HP:0001305; HP:0001629; HP:0002187; HP:0010864; HP:0011006; HP:0012469; HP:0012714; HP:0100022; HP:0100543; HP:0100702	Microcephaly; Hearing impairment; Mixed hearing impairment; Strabismus; Nystagmus; Autism; Aggressive behavior; Intellectual disability; Dandy-Walker malformation; Ventricular septal defect; Intellectual disability, profound; Intellectual disability, severe; Abnormal morphology of the musculature of the neck; Infantile spasms; Severe hearing impairment; Abnormality of movement; Cognitive impairme…	1	20	w
2011587	1011583	Exome_BGI_59MB	2019-11-01	Trio	no	NA	no	NA	no	NA	no	no	HP:0001250; HP:0001263; HP:0007334; HP:0011166; HP:0011170	Seizure; Global developmental delay; Bilateral tonic-clonic seizure with focal onset; Focal myoclonic seizure; Generalized myoclonic-atonic seizure	1	5	m
2011587	1011583	Exome_BGI_59MB	2019-11-01	Trio	no	NA	no	NA	no	NA	no	no	HP:0001250; HP:0001263; HP:0002123; HP:0007334; HP:0011166; HP:0011170	Seizure; Global developmental delay; Generalized myoclonic seizure; Bilateral tonic-clonic seizure with focal onset; Focal myoclonic seizure; Generalized myoclonic-atonic seizure	1	9	m
2011587	1011583	Exome_BGI_59MB	2019-11-01	Duo	no	NA	no	NA	no	NA	no	no	HP:0001250; HP:0002069; HP:0002197; HP:0007334; HP:0010818; HP:0011169; HP:0032046	Seizure; Bilateral tonic-clonic seizure; Generalized-onset seizure; Bilateral tonic-clonic seizure with focal onset; Generalized tonic seizure; Generalized clonic seizure; Focal cortical dysplasia	1	18	w
2011587	1011583	Exome_BGI_59MB	2019-11-01	Duo	no	NA	no	NA	no	NA	no	no	HP:0001250; HP:0007359; HP:0032046; HP:0032052	Seizure; Focal-onset seizure; Focal cortical dysplasia; Focal cortical dysplasia type IIa	1	12	m
2011587	1011583	Exome_BGI_59MB	2019-11-01	Trio	yes	2019-04-01	no	NA	no	NA	no	no	HP:0001249; HP:0001250; HP:0002197; HP:0007359; HP:0011153; HP:0011167	Intellectual disability; Seizure; Generalized-onset seizure; Focal-onset seizure; Focal motor seizure; Focal tonic seizure	1	2	m
2011587	1011583	Exome_BGI_59MB	2019-11-01	Trio	yes	2019-06-01	no	NA	no	NA	no	no	HP:0001263; HP:0001344; HP:0002475	Global developmental delay; Absent speech; Myelomeningocele	1	4	m
2011587	1011583	Exome_BGI_59MB	2019-11-01	Trio	yes	2019-06-01	yes	2019-06-01	no	NA	no	no	HP:0000098; HP:0000501; HP:0000845; HP:0001249; HP:0001250; HP:0001263; HP:0001513; HP:0001653; HP:0001999; HP:0005328; HP:0007359	Tall stature; Glaucoma; Growth hormone excess; Intellectual disability; Seizure; Global developmental delay; Obesity; Mitral regurgitation; Abnormal facial shape; Progeroid facial appearance; Focal-onset seizure	1	29	m
2011587	1011583	Exome_BGI_59MB	2019-11-01	Quattro	yes	2019-03-01	yes	2019-04-01	no	NA	no	no	HP:0000750; HP:0001249; HP:0001250; HP:0001256; HP:0001263; HP:0002121; HP:0011147; HP:0011152	Delayed speech and language development; Intellectual disability; Seizure; Intellectual disability, mild; Global developmental delay; Generalized non-motor (absence) seizure; Typical absence seizure; Early onset absence seizures	1	7	m
2011587	1011583	Exome_BGI_59MB	2019-11-01	Quattro	no	NA	yes	2019-03-01	no	NA	no	no	HP:0001250; HP:0002121	Seizure; Generalized non-motor (absence) seizure	1	4	w
2011587	1011583	Exome_BGI_59MB	2019-11-01	Trio	yes	2019-03-01	no	NA	no	NA	no	no	HP:0001249; HP:0001256; HP:0001263; HP:0002342; HP:0006889	Intellectual disability; Intellectual disability, mild; Global developmental delay; Intellectual disability, moderate; Intellectual disability, borderline	1	6	m
2011587	1011583	Exome_BGI_59MB	2019-11-01	Trio	yes	2019-04-01	no	NA	no	NA	no	no	HP:0000098; HP:0000750; HP:0003006	Tall stature; Delayed speech and language development; Neuroblastoma	1	3	m
2011587	1011583	Exome_BGI_59MB	2019-11-01	Trio	yes	2018-08-01	no	NA	no	NA	no	no	HP:0000708; HP:0000717; HP:0000750; HP:0001249; HP:0001256; HP:0002342; HP:0002465; HP:0006889	Behavioral abnormality; Autism; Delayed speech and language development; Intellectual disability; Intellectual disability, mild; Intellectual disability, moderate; Poor speech; Intellectual disability, borderline	1	7	m
2011587	1011583	Twist_Core_Exome	2019-11-01	Single	yes	2019-09-01	no	NA	no	NA	no	no	HP:0001249; HP:0001250; HP:0001263; HP:0001999; HP:0100797	Intellectual disability; Seizure; Global developmental delay; Abnormal facial shape; Toenail dysplasia	1	9	w
2011587	1011583	Exome_BGI_59MB	2019-11-01	Quattro	yes	2019-03-01	no	NA	no	NA	no	no	HP:0000252; HP:0000729; HP:0001249; HP:0001263; HP:0001344	Microcephaly; Autistic behavior; Intellectual disability; Global developmental delay; Absent speech	1	17	m
2011587	1011583	Exome_BGI_59MB	2019-11-01	Trio	no	NA	no	NA	no	NA	no	no	HP:0001250; HP:0001263; HP:0200134	Seizure; Global developmental delay; Epileptic encephalopathy	1	1	w
2011587	1011583	Exome_BGI_59MB	2019-11-01	Trio	yes	2019-04-01	no	NA	no	NA	no	no	HP:0000252; HP:0001249; HP:0001250; HP:0001263	Microcephaly; Intellectual disability; Seizure; Global developmental delay	1	6	m
2011587	1011583	Exome_BGI_59MB	2019-11-01	Trio	yes	2018-10-01	no	NA	no	NA	no	no	HP:0000540; HP:0001249; HP:0001250; HP:0001263; HP:0002121; HP:0010864; HP:0011343; HP:0100543	Hypermetropia; Intellectual disability; Seizure; Global developmental delay; Generalized non-motor (absence) seizure; Intellectual disability, severe; Moderate global developmental delay; Cognitive impairment	1	8	m
2011587	1011583	Exome_BGI_59MB	2019-11-01	Trio	yes	2019-03-01	no	NA	no	NA	yes	no	HP:0000125; HP:0000234; HP:0000364; HP:0000365; HP:0000405; HP:0000407; HP:0000540; HP:0001249; HP:0001256; HP:0001263; HP:0001627; HP:0001629; HP:0001631; HP:0001647; HP:0001671; HP:0001684; HP:0002342; HP:0002719; HP:0004760; HP:0006889; HP:0008499; HP:0008513; HP:0008527; HP:0008587; HP:0008591; HP:0008619; HP:0008625; HP:0010864; HP:0012716; HP:0012717; HP:0031652; HP:0031728; HP:0031729; HP:…	Pelvic kidney; Abnormality of the head; Hearing abnormality; Hearing impairment; Conductive hearing impairment; Sensorineural hearing impairment; Hypermetropia; Intellectual disability; Intellectual disability, mild; Global developmental delay; Abnormal heart morphology; Ventricular septal defect; Atrial septal defect; Bicuspid aortic valve; Abnormal cardiac septum morphology; Secundum atrial sep…	1	11	w
2011587	1011583	Exome_BGI_59MB	2019-11-01	Trio	yes	2018-11-01	no	NA	no	NA	no	no	HP:0000613; HP:0000726; HP:0001250; HP:0001264; HP:0001268; HP:0001336; HP:0002123; HP:0002283; HP:0002376; HP:0007366; HP:0012444; HP:0100543	Photophobia; Dementia; Seizure; Spastic diplegia; Mental deterioration; Myoclonus; Generalized myoclonic seizure; Global brain atrophy; Developmental regression; Atrophy/Degeneration affecting the brainstem; Brain atrophy; Cognitive impairment	1	14	w
2011587	1011583	Exome_BGI_59MB	2019-11-01	Trio	yes	2019-02-01	yes	2019-02-01	no	NA	no	no	HP:0000365; HP:0000399; HP:0000405; HP:0000407; HP:0000540; HP:0000639; HP:0000666; HP:0000750; HP:0001249; HP:0001256; HP:0001263; HP:0001270; HP:0001510; HP:0002069; HP:0002194; HP:0003502; HP:0003508; HP:0004322; HP:0004323; HP:0004325; HP:0008499; HP:0008504; HP:0008513; HP:0008527; HP:0008619; HP:0008625; HP:0011171; HP:0011342; HP:0011343; HP:0012714; HP:0031728; HP:0031729; HP:0100543; HP:…	Hearing impairment; Prelingual sensorineural hearing impairment; Conductive hearing impairment; Sensorineural hearing impairment; Hypermetropia; Nystagmus; Horizontal nystagmus; Delayed speech and language development; Intellectual disability; Intellectual disability, mild; Global developmental delay; Motor delay; Growth delay; Bilateral tonic-clonic seizure; Delayed gross motor development; Mild…	1	3	w
2011587	1011583	Exome_BGI_59MB	2019-11-01	Quattro	yes	2018-07-01	no	NA	no	NA	no	no	HP:0000076; HP:0000175; HP:0000193; HP:0000201; HP:0000252; HP:0030021; HP:0030051	Vesicoureteral reflux; Cleft palate; Bifid uvula; Pierre-Robin sequence; Microcephaly; Auricular tag; Tip-toe gait	2	4	m
2011587	1011583	Exome_BGI_59MB	2019-11-01	Quattro	yes	2018-07-01	no	NA	no	NA	no	no	HP:0000540; HP:0000664; HP:0000708; HP:0000733; HP:0000750; HP:0001249; HP:0001252; HP:0001256; HP:0001263; HP:0001270; HP:0001999; HP:0002187; HP:0002342; HP:0011342	Hypermetropia; Synophrys; Behavioral abnormality; Stereotypy; Delayed speech and language development; Intellectual disability; Hypotonia; Intellectual disability, mild; Global developmental delay; Motor delay; Abnormal facial shape; Intellectual disability, profound; Intellectual disability, moderate; Mild global developmental delay	1	6	m
2011587	1011583	Exome_BGI_59MB	2019-11-01	Trio	yes	2019-03-01	no	NA	no	NA	no	no	HP:0000234; HP:0000252; HP:0001250; HP:0005484; HP:0007185; HP:0010819	Abnormality of the head; Microcephaly; Seizure; Secondary microcephaly; Loss of consciousness; Atonic seizure	1	1	w
2011587	1011583	Exome_BGI_59MB	2019-11-01	Trio	yes	2018-12-01	no	NA	no	NA	no	no	HP:0001249; HP:0001250; HP:0001252; HP:0001256; HP:0001263; HP:0001268; HP:0001761; HP:0002069; HP:0002123; HP:0002187; HP:0002197; HP:0002342; HP:0002415; HP:0002500; HP:0006887; HP:0006889; HP:0006970; HP:0010864; HP:0012469; HP:0100543	Intellectual disability; Seizure; Hypotonia; Intellectual disability, mild; Global developmental delay; Mental deterioration; Pes cavus; Bilateral tonic-clonic seizure; Generalized myoclonic seizure; Intellectual disability, profound; Generalized-onset seizure; Intellectual disability, moderate; Leukodystrophy; Abnormal cerebral white matter morphology; Intellectual disability, progressive; Intel…	1	5	w
2011587	1011583	Exome_BGI_59MB	2019-11-01	Trio	yes	2019-05-01	no	NA	no	NA	no	no	HP:0001250; HP:0001263; HP:0002131	Seizure; Global developmental delay; Episodic ataxia	1	8	m
2011587	1011583	Exome_BGI_59MB	2019-11-01	Trio	yes	2019-02-01	yes	2019-03-01	no	NA	no	no	HP:0000316; HP:0000319; HP:0000431; HP:0000486; HP:0000717; HP:0001161; HP:0001195; HP:0001249; HP:0001250; HP:0001256; HP:0001263; HP:0001285; HP:0001344; HP:0001763; HP:0002123; HP:0002126; HP:0002273; HP:0002342; HP:0002353; HP:0002360; HP:0003307; HP:0003739; HP:0003765; HP:0005692; HP:0006927; HP:0007095; HP:0008081; HP:0010442; HP:0010818; HP:0011097; HP:0011166; HP:0011856; HP:0012000; HP:…	Hypertelorism; Smooth philtrum; Wide nasal bridge; Strabismus; Autism; Hand polydactyly; Single umbilical artery; Intellectual disability; Seizure; Intellectual disability, mild; Global developmental delay; Spastic tetraparesis; Absent speech; Pes planus; Generalized myoclonic seizure; Polymicrogyria; Tetraparesis; Intellectual disability, moderate; EEG abnormality; Sleep disturbance; Hyperlordos…	1	19	m
2011587	1011583	Exome_BGI_59MB	2019-11-01	Trio	yes	2019-02-01	no	NA	no	NA	no	no	HP:0000252; HP:0001249; HP:0001256; HP:0001263; HP:0002342; HP:0002465; HP:0010864	Microcephaly; Intellectual disability; Intellectual disability, mild; Global developmental delay; Intellectual disability, moderate; Poor speech; Intellectual disability, severe	1	4	m
2011587	1011583	Exome_BGI_59MB	2019-11-01	Quattro	yes	2017-09-01	no	NA	no	NA	no	no	HP:0001249; HP:0001250; HP:0001263; HP:0011342; HP:0011343; HP:0011344; HP:0012758; HP:0100543; HP:0200134	Intellectual disability; Seizure; Global developmental delay; Mild global developmental delay; Moderate global developmental delay; Severe global developmental delay; Neurodevelopmental delay; Cognitive impairment; Epileptic encephalopathy	1	4	w
2011587	1011583	Exome_BGI_59MB	2019-11-01	Trio	yes	2019-03-01	no	NA	no	NA	no	no	HP:0000252; HP:0000750; HP:0001263; HP:0001270; HP:0002465; HP:0005484; HP:0040196	Microcephaly; Delayed speech and language development; Global developmental delay; Motor delay; Poor speech; Secondary microcephaly; Mild microcephaly	1	5	m
2011587	1011583	Exome_BGI_59MB	2019-11-01	Trio	yes	2019-06-01	yes	2019-06-01	no	NA	no	no	HP:0000098; HP:0001249; HP:0001250; HP:0001256; HP:0001270; HP:0002342; HP:0004324; HP:0010819; HP:0011097; HP:0012469	Tall stature; Intellectual disability; Seizure; Intellectual disability, mild; Motor delay; Intellectual disability, moderate; Increased body weight; Atonic seizure; Epileptic spasm; Infantile spasms	1	3	w
2011587	1011583	Exome_BGI_59MB	2019-11-01	Trio	yes	2019-01-01	yes	2019-01-01	no	NA	no	no	HP:0000278; HP:0000325; HP:0000347; HP:0000372; HP:0000545; HP:0001263; HP:0001325; HP:0001508; HP:0001510; HP:0001531; HP:0001943; HP:0004325; HP:0006958; HP:0011385; HP:0040083; HP:0100022; HP:0100034; HP:0100543	Retrognathia; Triangular face; Micrognathia; Abnormality of the auditory canal; Myopia; Global developmental delay; Hypoglycemic coma; Failure to thrive; Growth delay; Failure to thrive in infancy; Hypoglycemia; Decreased body weight; Abnormal auditory evoked potentials; Absent internal auditory canal; Toe walking; Abnormality of movement; Motor tics; Cognitive impairment	1	6	m
2011587	1011583	Exome_BGI_59MB	2019-11-01	Trio	yes	2018-10-01	no	NA	no	NA	no	no	HP:0001216; HP:0002652; HP:0002750; HP:0004322; HP:0030084	Delayed ossification of carpal bones; Skeletal dysplasia; Delayed skeletal maturation; Short stature; Clinodactyly	4	16	m
2011587	1011583	Exome_BGI_59MB	2019-11-01	Trio	yes	2019-06-01	no	NA	no	NA	no	no	HP:0000775; HP:0001263; HP:0001319; HP:0001999; HP:0006597; HP:0008947; HP:0009109; HP:0009113	Abnormality of the diaphragm; Global developmental delay; Neonatal hypotonia; Abnormal facial shape; Diaphragmatic paralysis; Infantile muscular hypotonia; Denervation of the diaphragm; Diaphragmatic weakness	1	0	w
2011587	1011583	Exome_BGI_59MB	2019-11-01	Trio	yes	2018-11-01	no	NA	no	NA	yes	no	HP:0001252; HP:0001629; HP:0001999; HP:0002197; HP:0011344; HP:0011968; HP:0100021; HP:0200134	Hypotonia; Ventricular septal defect; Abnormal facial shape; Generalized-onset seizure; Severe global developmental delay; Feeding difficulties; Cerebral palsy; Epileptic encephalopathy	1	1	m
2011587	1011583	Exome_BGI_59MB	2019-11-01	Trio	yes	2018-05-01	yes	2018-04-01	no	NA	no	no	HP:0001273; HP:0001274; HP:0001762; HP:0002126; HP:0002475; HP:0002508; HP:0006989; HP:0007165	Abnormal corpus callosum morphology; Agenesis of corpus callosum; Talipes equinovarus; Polymicrogyria; Myelomeningocele; Brainstem dysplasia; Dysplastic corpus callosum; Periventricular heterotopia	2	7	w
2011587	1011583	Exome_BGI_59MB	2019-11-01	Trio	yes	2019-05-01	no	NA	no	NA	no	no	HP:0001250; HP:0001263; HP:0007359; HP:0009919	Seizure; Global developmental delay; Focal-onset seizure; Retinoblastoma	1	6	m
2011587	1011583	Exome_BGI_59MB	2019-11-01	Trio	yes	2019-03-01	yes	2019-03-01	no	NA	no	no	HP:0000098; HP:0000708; HP:0000736; HP:0000750; HP:0001249; HP:0001256; HP:0007018; HP:0100543	Tall stature; Behavioral abnormality; Short attention span; Delayed speech and language development; Intellectual disability; Intellectual disability, mild; Attention deficit hyperactivity disorder; Cognitive impairment	1	15	m
2011587	1011583	Exome_BGI_59MB	2019-10-01	Trio	yes	2019-03-01	no	NA	no	NA	no	no	HP:0001249; HP:0001256; HP:0001263; HP:0001269; HP:0002342; HP:0002374; HP:0004374; HP:0006889; HP:0010864; HP:0100022; HP:0100543	Intellectual disability; Intellectual disability, mild; Global developmental delay; Hemiparesis; Intellectual disability, moderate; Diminished movement; Hemiplegia/hemiparesis; Intellectual disability, borderline; Intellectual disability, severe; Abnormality of movement; Cognitive impairment	1	2	m
2011587	1011583	Exome_BGI_59MB	2019-10-01	Trio	yes	2019-06-01	no	NA	no	NA	no	no	HP:0000717; HP:0000729; HP:0001249; HP:0001263; HP:0002342; HP:0010864	Autism; Autistic behavior; Intellectual disability; Global developmental delay; Intellectual disability, moderate; Intellectual disability, severe	1	9	m
2011587	1011583	Exome_BGI_59MB	2019-10-01	Trio	yes	2019-01-01	yes	2019-02-01	no	NA	no	yes	HP:0000002; HP:0000486; HP:0000708; HP:0000750; HP:0001249; HP:0001256; HP:0001263; HP:0004322; HP:0010864; HP:0010877; HP:0012434	Abnormality of body height; Strabismus; Behavioral abnormality; Delayed speech and language development; Intellectual disability; Intellectual disability, mild; Global developmental delay; Short stature; Intellectual disability, severe; Monocular strabismus; Delayed social development	1	22	w
2011587	1011583	Exome_BGI_59MB	2019-10-01	Trio	yes	2019-02-01	no	NA	no	NA	yes	no	HP:0000252; HP:0000717; HP:0001263; HP:0001344	Microcephaly; Autism; Global developmental delay; Absent speech	1	10	m
2011587	1011583	Exome_BGI_59MB	2019-10-01	Trio	yes	2019-06-01	no	NA	no	NA	no	no	HP:0000750; HP:0001250; HP:0001263; HP:0001270; HP:0002069; HP:0002123; HP:0002373; HP:0005484; HP:0010919	Delayed speech and language development; Seizure; Global developmental delay; Motor delay; Bilateral tonic-clonic seizure; Generalized myoclonic seizure; Febrile seizure (within the age range of 3 months to 6 years); Secondary microcephaly; Abnormal circulating homocysteine concentration	1	2	m
2011587	1011583	Exome_BGI_59MB	2019-10-01	Trio	yes	2019-06-01	yes	2019-05-01	no	NA	no	no	HP:0001249; HP:0001331; HP:0001344; HP:0001956; HP:0002266; HP:0002282; HP:0006989; HP:0007359; HP:0011153; HP:0011167; HP:0030064	Intellectual disability; Absent septum pellucidum; Absent speech; Truncal obesity; Focal clonic seizure; Gray matter heterotopia; Dysplastic corpus callosum; Focal-onset seizure; Focal motor seizure; Focal tonic seizure; Neurocytoma	1	31	w
2011587	1011583	Exome_BGI_59MB	2019-10-01	Trio	yes	2019-05-01	no	NA	no	NA	no	no	HP:0000175; HP:0000238; HP:0000252; HP:0000488; HP:0001249; HP:0001263; HP:0001763; HP:0004322; HP:0008081; HP:0100543; HP:0410005	Cleft palate; Hydrocephalus; Microcephaly; Retinopathy; Intellectual disability; Global developmental delay; Pes planus; Short stature; Pes valgus; Cognitive impairment; Cleft hard palate	1	19	w
2011587	1011583	Exome_BGI_59MB	2019-10-01	Trio	yes	2019-05-01	no	NA	no	NA	no	no	HP:0001250; HP:0001263; HP:0001338; HP:0011182; HP:0100702	Seizure; Global developmental delay; Partial agenesis of the corpus callosum; Interictal epileptiform activity; Arachnoid cyst	1	2	w
2011587	1011583	Exome_BGI_59MB	2019-10-01	Trio	yes	2019-02-01	yes	2018-10-01	no	NA	no	no	HP:0001249; HP:0001250; HP:0001256; HP:0002187; HP:0002342; HP:0010841; HP:0010864; HP:0011182; HP:0100543; HP:0200134	Intellectual disability; Seizure; Intellectual disability, mild; Intellectual disability, profound; Intellectual disability, moderate; Multifocal epileptiform discharges; Intellectual disability, severe; Interictal epileptiform activity; Cognitive impairment; Epileptic encephalopathy	1	31	m
2011587	1011583	Exome_BGI_59MB	2019-10-01	Trio	yes	2019-02-01	no	NA	no	NA	yes	no	HP:0000708; HP:0000750; HP:0001249; HP:0001250; HP:0001256; HP:0001263; HP:0001344; HP:0002069; HP:0002123; HP:0002197; HP:0002266; HP:0002342; HP:0002384; HP:0002465; HP:0007359; HP:0010864; HP:0011097; HP:0011153; HP:0011167; HP:0100022; HP:0100543	Behavioral abnormality; Delayed speech and language development; Intellectual disability; Seizure; Intellectual disability, mild; Global developmental delay; Absent speech; Bilateral tonic-clonic seizure; Generalized myoclonic seizure; Generalized-onset seizure; Focal clonic seizure; Intellectual disability, moderate; Focal impaired awareness seizure; Poor speech; Focal-onset seizure; Intellectua…	1	18	w
2011587	1011583	Exome_BGI_59MB	2019-10-01	Trio	yes	2019-02-01	no	NA	no	NA	no	no	HP:0000098; HP:0000486; HP:0000565; HP:0000826; HP:0001249; HP:0001252; HP:0001256; HP:0001263; HP:0001270; HP:0002212; HP:0002224; HP:0002342; HP:0002650; HP:0008947; HP:0010465; HP:0011407; HP:0100543	Tall stature; Strabismus; Esotropia; Precocious puberty; Intellectual disability; Hypotonia; Intellectual disability, mild; Global developmental delay; Motor delay; Curly hair; Woolly hair; Intellectual disability, moderate; Scoliosis; Infantile muscular hypotonia; Precocious puberty in females; Proportionate tall stature; Cognitive impairment	1	12	w
2011587	1011583	Exome_BGI_59MB	2019-10-01	Trio	yes	2019-02-01	no	NA	no	NA	no	no	HP:0000238; HP:0000476; HP:0000969; HP:0001789; HP:0004322; HP:0005099; HP:0010878; HP:0012443	Hydrocephalus; Cystic hygroma; Edema; Hydrops fetalis; Short stature; Severe hydrops fetalis; Fetal cystic hygroma; Abnormality of brain morphology	4	prenatal	w
2011587	1011583	Exome_BGI_59MB	2019-10-01	Trio	yes	2019-02-01	no	NA	no	NA	no	no	HP:0001249; HP:0001250; HP:0001256; HP:0001263; HP:0002069; HP:0002266; HP:0002342; HP:0002384; HP:0006889; HP:0010818; HP:0011145; HP:0011167; HP:0031005; HP:0100543	Intellectual disability; Seizure; Intellectual disability, mild; Global developmental delay; Bilateral tonic-clonic seizure; Focal clonic seizure; Intellectual disability, moderate; Focal impaired awareness seizure; Intellectual disability, borderline; Generalized tonic seizure; Symptomatic seizures; Focal tonic seizure; Hyperalgesia; Cognitive impairment	1	31	w
2011587	1011583	Exome_BGI_59MB	2019-10-01	Trio	yes	2019-01-01	yes	2019-02-01	no	NA	no	no	HP:0000175; HP:0000185; HP:0000252; HP:0000750; HP:0001249; HP:0001256; HP:0001263; HP:0001268; HP:0001385; HP:0001999; HP:0002342; HP:0004322; HP:0006889; HP:0008665; HP:0010864; HP:0011451; HP:0100543; HP:0410005	Cleft palate; Cleft soft palate; Microcephaly; Delayed speech and language development; Intellectual disability; Intellectual disability, mild; Global developmental delay; Mental deterioration; Hip dysplasia; Abnormal facial shape; Intellectual disability, moderate; Short stature; Intellectual disability, borderline; Clitoral hypertrophy; Intellectual disability, severe; Primary microcephaly; Cog…	1	5	w
2011587	1011583	Twist_Core_Exome	2019-10-01	Trio	no	NA	no	NA	no	NA	yes	no	HP:0001249; HP:0001250; HP:0001263; HP:0001371; HP:0002374; HP:0010851; HP:0100022; HP:0200134	Intellectual disability; Seizure; Global developmental delay; Flexion contracture; Diminished movement; EEG with burst suppression; Abnormality of movement; Epileptic encephalopathy	1	0	w
2011587	1011583	Twist_Core_Exome	2019-10-01	Trio	no	NA	no	NA	no	NA	no	no	HP:0001263; HP:0001270; HP:0001274; HP:0002011; HP:0007033; HP:0008936; HP:0010636; HP:0012639; HP:0012703; HP:0032327; HP:0033980	Global developmental delay; Motor delay; Agenesis of corpus callosum; Morphological central nervous system abnormality; Cerebellar dysplasia; Muscular hypotonia of the trunk; Schizencephaly; Abnormal nervous system morphology; Abnormal subarachnoid space morphology; Interhemispheric cyst; Paroxysmal tonic upgaze	1	0	m
2011587	1011583	Exome_BGI_59MB	2019-10-01	Trio	yes	2019-05-01	yes	2019-06-01	no	NA	no	no	HP:0001250; HP:0002354; HP:0002384; HP:0007018; HP:0007359; HP:0100543	Seizure; Memory impairment; Focal impaired awareness seizure; Attention deficit hyperactivity disorder; Focal-onset seizure; Cognitive impairment	1	8	w
2011587	1011583	Exome_BGI_59MB	2019-10-01	Trio	yes	2018-09-01	yes	2018-10-01	no	NA	no	no	HP:0000708; HP:0001249; HP:0001250; HP:0001256; HP:0001263; HP:0002069; HP:0002121; HP:0002123; HP:0002342; HP:0010818; HP:0010819; HP:0100543	Behavioral abnormality; Intellectual disability; Seizure; Intellectual disability, mild; Global developmental delay; Bilateral tonic-clonic seizure; Generalized non-motor (absence) seizure; Generalized myoclonic seizure; Intellectual disability, moderate; Generalized tonic seizure; Atonic seizure; Cognitive impairment	1	21	m
2011587	1011583	Exome_BGI_59MB	2019-10-01	Trio	yes	2019-01-01	yes	2019-01-01	no	NA	no	no	HP:0000252; HP:0000708; HP:0000729; HP:0000954; HP:0001169; HP:0001249; HP:0001250; HP:0001263; HP:0001999; HP:0002197; HP:0010819; HP:0011097; HP:0011145; HP:0011173; HP:0012433; HP:0100543	Microcephaly; Behavioral abnormality; Autistic behavior; Single transverse palmar crease; Broad palm; Intellectual disability; Seizure; Global developmental delay; Abnormal facial shape; Generalized-onset seizure; Atonic seizure; Epileptic spasm; Symptomatic seizures; Focal behavior arrest seizure; Abnormal social behavior; Cognitive impairment	1	8	m
2011587	1011583	Exome_BGI_59MB	2019-10-01	Trio	yes	2017-08-01	no	NA	no	NA	no	no	HP:0000486; HP:0000540; HP:0000750; HP:0001249; HP:0001250; HP:0001263; HP:0001344; HP:0002121; HP:0002373; HP:0010863	Strabismus; Hypermetropia; Delayed speech and language development; Intellectual disability; Seizure; Global developmental delay; Absent speech; Generalized non-motor (absence) seizure; Febrile seizure (within the age range of 3 months to 6 years); Receptive language delay	1	5	m
2011587	1011583	Exome_BGI_59MB	2019-10-01	Trio	yes	2019-07-01	no	NA	no	NA	no	no	HP:0001249; HP:0001250; HP:0001263; HP:0002342; HP:0002353; HP:0002521; HP:0010864; HP:0011097; HP:0012469	Intellectual disability; Seizure; Global developmental delay; Intellectual disability, moderate; EEG abnormality; Hypsarrhythmia; Intellectual disability, severe; Epileptic spasm; Infantile spasms	1	1	w
2011587	1011583	Exome_BGI_59MB	2019-10-01	Trio	yes	2019-05-01	no	NA	no	NA	yes	no	HP:0001250; HP:0001298; HP:0002154; HP:0003348; HP:0003354; HP:0003570; HP:0004340; HP:0006846; HP:0007105; HP:0007239; HP:0007335; HP:0010895; HP:0010900; HP:0010908; HP:0010916; HP:0200134	Seizure; Encephalopathy; Hyperglycinemia; Hyperalaninemia; Hyperthreoninemia; Molybdenum cofactor deficiency; Abnormality of vitamin B metabolism; Acute encephalopathy; Infantile encephalopathy; Congenital encephalopathy; Recurrent encephalopathy; Abnormal circulating glycine concentration; Abnormal circulating threonine concentration; Abnormal circulating lysine concentration; Abnormal circulati…	1	1	w
2011587	1011583	Exome_BGI_59MB	2019-09-01	Trio	yes	2019-01-01	no	NA	no	NA	yes	no	HP:0000023; HP:0000243; HP:0000664; HP:0000750; HP:0000957; HP:0001270; HP:0001344; HP:0001392; HP:0001622; HP:0001939; HP:0002104; HP:0002194; HP:0002240; HP:0002353; HP:0002373; HP:0003130; HP:0003429; HP:0004371; HP:0007305; HP:0008936; HP:0010967; HP:0011171; HP:0011343; HP:0011401; HP:0012444; HP:0031137; HP:0031140; HP:0031865; HP:0100790; HP:0410042; HP:0500030	Inguinal hernia; Trigonocephaly; Synophrys; Delayed speech and language development; Cafe-au-lait spot; Motor delay; Absent speech; Abnormality of the liver; Premature birth; Abnormality of metabolism/homeostasis; Apnea; Delayed gross motor development; Hepatomegaly; EEG abnormality; Febrile seizure (within the age range of 3 months to 6 years); Abnormal peripheral myelination; CNS hypomyelinatio…	1	5	m
2011587	1011583	Twist_Core_Exome	2019-09-01	Trio	no	NA	no	NA	no	NA	yes	no	HP:0000297; HP:0000486; HP:0000540; HP:0000639; HP:0000750; HP:0001249; HP:0001250; HP:0001272; HP:0002121; HP:0002123; HP:0011098; HP:0030190	Facial hypotonia; Strabismus; Hypermetropia; Nystagmus; Delayed speech and language development; Intellectual disability; Seizure; Cerebellar atrophy; Generalized non-motor (absence) seizure; Generalized myoclonic seizure; Speech apraxia; Oral motor hypotonia	1	15	m
2011587	1011583	Exome_BGI_59MB	2019-09-01	Trio	yes	2019-04-01	no	NA	no	NA	no	no	HP:0001249; HP:0001250; HP:0001263; HP:0002197; HP:0010864; HP:0011097; HP:0011145; HP:0100543; HP:0200134	Intellectual disability; Seizure; Global developmental delay; Generalized-onset seizure; Intellectual disability, severe; Epileptic spasm; Symptomatic seizures; Cognitive impairment; Epileptic encephalopathy	1	3	w
2011587	1011583	Exome_BGI_59MB	2019-09-01	Trio	yes	2019-02-01	no	NA	no	NA	no	no	HP:0000733; HP:0001249; HP:0001250; HP:0001263; HP:0007359	Stereotypy; Intellectual disability; Seizure; Global developmental delay; Focal-onset seizure	1	11	w
2011587	1011583	Exome_BGI_59MB	2019-09-01	Trio	yes	2019-02-01	yes	2019-04-01	no	NA	no	no	HP:0000729; HP:0001249; HP:0001256; HP:0001263; HP:0005616; HP:0012412; HP:0012433; HP:0100543	Autistic behavior; Intellectual disability; Intellectual disability, mild; Global developmental delay; Accelerated skeletal maturation; Premature adrenarche; Abnormal social behavior; Cognitive impairment	1	5	w
2011587	1011583	Exome_BGI_59MB	2019-08-01	Trio	yes	2018-11-01	no	NA	no	NA	no	no	HP:0000020; HP:0000252; HP:0000347; HP:0000486; HP:0000718; HP:0000748; HP:0000749; HP:0000817; HP:0001250; HP:0001252; HP:0001263; HP:0001270; HP:0001290; HP:0001344; HP:0002283; HP:0002360; HP:0003781; HP:0008947	Urinary incontinence; Microcephaly; Micrognathia; Strabismus; Aggressive behavior; Inappropriate laughter; Paroxysmal bursts of laughter; Poor eye contact; Seizure; Hypotonia; Global developmental delay; Motor delay; Generalized hypotonia; Absent speech; Global brain atrophy; Sleep disturbance; Excessive salivation; Infantile muscular hypotonia	1	7	w
2011587	1011583	Exome_BGI_59MB	2019-08-01	Trio	yes	2019-01-01	yes	2019-02-01	no	NA	yes	no	HP:0000750; HP:0001249; HP:0001256; HP:0001263; HP:0001270; HP:0100543	Delayed speech and language development; Intellectual disability; Intellectual disability, mild; Global developmental delay; Motor delay; Cognitive impairment	1	2	m
2011587	1011583	Exome_BGI_59MB	2019-08-01	Trio	yes	2019-01-01	yes	2019-01-01	no	NA	no	no	HP:0000256; HP:0001249; HP:0001250; HP:0001256; HP:0001263; HP:0001268; HP:0001999; HP:0002187; HP:0002266; HP:0002317; HP:0002342; HP:0002349; HP:0002353; HP:0002373; HP:0002384; HP:0002650; HP:0002808; HP:0006887; HP:0006889; HP:0007359; HP:0010819; HP:0010864; HP:0011153; HP:0011167; HP:0040064; HP:0100543	Macrocephaly; Intellectual disability; Seizure; Intellectual disability, mild; Global developmental delay; Mental deterioration; Abnormal facial shape; Intellectual disability, profound; Focal clonic seizure; Unsteady gait; Intellectual disability, moderate; Focal aware seizure; EEG abnormality; Febrile seizure (within the age range of 3 months to 6 years); Focal impaired awareness seizure; Scoli…	1	44	m
2011587	1011583	Twist_Core_Exome	2019-08-01	Trio	no	NA	yes	2019-08-01	no	NA	no	no	HP:0001249; HP:0001250; HP:0001513	Intellectual disability; Seizure; Obesity	1	10	m
2011587	1011583	Exome_BGI_59MB	2019-08-01	Trio	yes	2019-03-01	no	NA	no	NA	no	no	HP:0000248; HP:0001249; HP:0001256; HP:0001263; HP:0001999; HP:0009381	Brachycephaly; Intellectual disability; Intellectual disability, mild; Global developmental delay; Abnormal facial shape; Short finger	1	8	m
2011587	1011583	Exome_BGI_59MB	2019-08-01	Trio	yes	2019-05-01	no	NA	no	NA	no	no	HP:0000540; HP:0000750; HP:0001249; HP:0001256	Hypermetropia; Delayed speech and language development; Intellectual disability; Intellectual disability, mild	1	8	m
2011587	1011583	Exome_BGI_59MB	2019-08-01	Trio	yes	2019-05-01	no	NA	no	NA	no	no	HP:0000486; HP:0000545; HP:0000729; HP:0000739; HP:0000752; HP:0001249; HP:0001252; HP:0001256; HP:0001263; HP:0002342; HP:0100852	Strabismus; Myopia; Autistic behavior; Anxiety; Hyperactivity; Intellectual disability; Hypotonia; Intellectual disability, mild; Global developmental delay; Intellectual disability, moderate; Abnormal fear/anxiety-related behavior	1	7	m
2011587	1011583	Exome_BGI_59MB	2019-08-01	Trio	yes	2019-02-01	yes	2019-03-01	no	NA	no	no	HP:0000252; HP:0000545; HP:0000750; HP:0001172; HP:0001249; HP:0001250; HP:0001256; HP:0001257; HP:0001263; HP:0001268; HP:0001270; HP:0001344; HP:0001385; HP:0001513; HP:0001518; HP:0001799; HP:0001821; HP:0001999; HP:0002069; HP:0002123; HP:0002187; HP:0002240; HP:0002342; HP:0002353; HP:0002465; HP:0003502; HP:0004322; HP:0004324; HP:0008185; HP:0008848; HP:0010818; HP:0010864; HP:0011097; HP:…	Microcephaly; Myopia; Delayed speech and language development; Abnormal thumb morphology; Intellectual disability; Seizure; Intellectual disability, mild; Spasticity; Global developmental delay; Mental deterioration; Motor delay; Absent speech; Hip dysplasia; Obesity; Small for gestational age; Short nail; Broad nail; Abnormal facial shape; Bilateral tonic-clonic seizure; Generalized myoclonic se…	1	22	m
2011587	1011583	Exome_BGI_59MB	2019-08-01	Quattro	yes	2018-08-01	no	NA	no	NA	no	no	HP:0000252; HP:0000750; HP:0001249; HP:0001263; HP:0001274; HP:0001344; HP:0002133; HP:0002187; HP:0002342; HP:0002376; HP:0010864; HP:0011097; HP:0011182; HP:0012758; HP:0200134	Microcephaly; Delayed speech and language development; Intellectual disability; Global developmental delay; Agenesis of corpus callosum; Absent speech; Status epilepticus; Intellectual disability, profound; Intellectual disability, moderate; Developmental regression; Intellectual disability, severe; Epileptic spasm; Interictal epileptiform activity; Neurodevelopmental delay; Epileptic encephalopa…	1	4	w
2011587	1011583	Exome_BGI_59MB	2019-08-01	Quattro	no	NA	no	NA	no	NA	no	no	HP:0000252; HP:0001250; HP:0001263; HP:0012444	Microcephaly; Seizure; Global developmental delay; Brain atrophy	1	2	m
2011587	1011583	Exome_BGI_59MB	2019-08-01	Trio	yes	2019-04-01	no	NA	no	NA	no	no	HP:0000750; HP:0001250; HP:0002465; HP:0012469	Delayed speech and language development; Seizure; Poor speech; Infantile spasms	1	2	m
2011587	1011583	Twist_Core_Exome	2019-08-01	Trio	no	NA	no	NA	no	NA	no	no	HP:0000822; HP:0001263; HP:0001987; HP:0003287; HP:0008947; HP:0011099	Hypertension; Global developmental delay; Hyperammonemia; Abnormality of mitochondrial metabolism; Infantile muscular hypotonia; Spastic hemiparesis	1	20	m
2011587	1011583	Exome_BGI_59MB	2019-08-01	Trio	no	NA	no	NA	yes	2016-07-01	no	no	HP:0000518; HP:0000519; HP:0000717; HP:0000729; HP:0001249; HP:0001250; HP:0001263; HP:0001513; HP:0004323; HP:0004324; HP:0007359; HP:0009717; HP:0009719; HP:0011342; HP:0011343	Cataract; Developmental cataract; Autism; Autistic behavior; Intellectual disability; Seizure; Global developmental delay; Obesity; Abnormality of body weight; Increased body weight; Focal-onset seizure; Cortical tubers; Hypomelanotic macule; Mild global developmental delay; Moderate global developmental delay	1	7	m
2011587	1011583	Exome_BGI_59MB	2019-08-01	Trio	yes	2018-05-01	yes	2019-01-01	no	NA	yes	no	HP:0000708; HP:0000717; HP:0000750; HP:0001263; HP:0001999; HP:0004920; HP:0004923; HP:0005982	Behavioral abnormality; Autism; Delayed speech and language development; Global developmental delay; Abnormal facial shape; Phenylpyruvic acidemia; Hyperphenylalaninemia; Reduced phenylalanine hydroxylase level	1	7	m
2011587	1011583	Exome_BGI_59MB	2019-08-01	Quattro	yes	2018-11-01	no	NA	no	NA	no	no	HP:0000252; HP:0000618; HP:0001250; HP:0001263; HP:0002069; HP:0002121; HP:0002123; HP:0002173; HP:0002188; HP:0002197; HP:0002199; HP:0002373; HP:0002384; HP:0003429; HP:0004322; HP:0007359; HP:0010818; HP:0010819; HP:0010821; HP:0011097; HP:0011145; HP:0011147; HP:0011153; HP:0011170; HP:0011173; HP:0011174; HP:0011400; HP:0012447	Microcephaly; Blindness; Seizure; Global developmental delay; Bilateral tonic-clonic seizure; Generalized non-motor (absence) seizure; Generalized myoclonic seizure; Hypoglycemic seizures; Delayed CNS myelination; Generalized-onset seizure; Hypocalcemic seizures; Febrile seizure (within the age range of 3 months to 6 years); Focal impaired awareness seizure; CNS hypomyelination; Short stature; Fo…	1	7	m
2011587	1011583	Exome_BGI_59MB	2019-08-01	Trio	yes	2019-01-01	no	NA	no	NA	no	no	HP:0000545; HP:0001249; HP:0001250; HP:0001263; HP:0007359; HP:0011167	Myopia; Intellectual disability; Seizure; Global developmental delay; Focal-onset seizure; Focal tonic seizure	1	17	w
2011587	1011583	Exome_BGI_59MB	2019-08-01	Quattro	no	NA	no	NA	no	NA	no	no	HP:0001251; HP:0001263; HP:0002073; HP:0002376	Ataxia; Global developmental delay; Progressive cerebellar ataxia; Developmental regression	1	14	w
2011587	1011583	Exome_BGI_59MB	2019-08-01	Quattro	yes	2019-02-01	no	NA	no	NA	no	no	HP:0001249; HP:0001251; HP:0001263; HP:0001272; HP:0001321	Intellectual disability; Ataxia; Global developmental delay; Cerebellar atrophy; Cerebellar hypoplasia	1	12	m
2011587	1011583	Twist_Core_Exome	2019-08-01	Duo	no	NA	no	NA	no	NA	no	no	HP:0001249; HP:0001250; HP:0001263; HP:0200134	Intellectual disability; Seizure; Global developmental delay; Epileptic encephalopathy	1	0	m
2011587	1011583	Exome_BGI_59MB	2019-08-01	Trio	yes	2018-09-01	no	NA	no	NA	yes	no	HP:0000252; HP:0000505; HP:0000551; HP:0000572; HP:0000826; HP:0001141; HP:0001250; HP:0001263; HP:0001270; HP:0001371; HP:0002019; HP:0002059; HP:0002069; HP:0002119; HP:0002120; HP:0002121; HP:0002123; HP:0002197; HP:0002266; HP:0002283; HP:0002373; HP:0002384; HP:0002506; HP:0003121; HP:0007359; HP:0010818; HP:0010819; HP:0011153; HP:0011167; HP:0012157; HP:0012758; HP:0012762; HP:0031165; HP:…	Microcephaly; Visual impairment; Color vision defect; Visual loss; Precocious puberty; Severely reduced visual acuity; Seizure; Global developmental delay; Motor delay; Flexion contracture; Constipation; Cerebral atrophy; Bilateral tonic-clonic seizure; Ventriculomegaly; Cerebral cortical atrophy; Generalized non-motor (absence) seizure; Generalized myoclonic seizure; Generalized-onset seizure; F…	1	8	w
2011587	1011583	Exome_BGI_59MB	2019-08-01	Trio	yes	2019-01-01	no	NA	no	NA	no	no	HP:0000545; HP:0000639; HP:0000733; HP:0000750; HP:0001249; HP:0001270; HP:0001344; HP:0001760; HP:0002187; HP:0002355; HP:0002465; HP:0008138; HP:0010544; HP:0010864; HP:0011344; HP:0025356	Myopia; Nystagmus; Stereotypy; Delayed speech and language development; Intellectual disability; Motor delay; Absent speech; Abnormal foot morphology; Intellectual disability, profound; Difficulty walking; Poor speech; Equinus calcaneus; Vertical nystagmus; Intellectual disability, severe; Severe global developmental delay; Psychomotor retardation	1	5	m
2011587	1011583	Twist_Core_Exome	2019-08-01	Duo	no	NA	no	NA	no	NA	no	no	HP:0001250; HP:0001263; HP:0003429; HP:0006808; HP:0011097	Seizure; Global developmental delay; CNS hypomyelination; Cerebral hypomyelination; Epileptic spasm	1	2	m
2011587	1011583	Exome_BGI_59MB	2019-08-01	Trio	yes	2019-03-01	yes	2019-05-01	no	NA	no	yes	HP:0000252; HP:0000750; HP:0001249; HP:0001256; HP:0001257; HP:0002064; HP:0002465; HP:0002497	Microcephaly; Delayed speech and language development; Intellectual disability; Intellectual disability, mild; Spasticity; Spastic gait; Poor speech; Spastic ataxia	1	4	w
2011587	1011583	Exome_BGI_59MB	2019-08-01	Quattro	yes	2019-06-01	no	NA	no	NA	no	no	HP:0001249; HP:0002342	Intellectual disability; Intellectual disability, moderate	1	11	w
2011587	1011583	Exome_BGI_59MB	2019-08-01	Quattro	yes	2019-03-01	yes	2019-03-01	no	NA	no	no	HP:0000054; HP:0001249; HP:0001256; HP:0001263; HP:0001270; HP:0002187; HP:0002194; HP:0002342; HP:0002474; HP:0010862; HP:0010864	Micropenis; Intellectual disability; Intellectual disability, mild; Global developmental delay; Motor delay; Intellectual disability, profound; Delayed gross motor development; Intellectual disability, moderate; Expressive language delay; Delayed fine motor development; Intellectual disability, severe	1	13	m
2011587	1011583	Exome_BGI_59MB	2019-08-01	Trio	yes	2018-10-01	no	NA	no	NA	no	no	HP:0001249; HP:0001256; HP:0001263; HP:0001270; HP:0002187; HP:0002194; HP:0002342; HP:0002376; HP:0006887; HP:0006889; HP:0010864; HP:0011342; HP:0011343; HP:0011344; HP:0012434; HP:0012736; HP:0012758; HP:0100543	Intellectual disability; Intellectual disability, mild; Global developmental delay; Motor delay; Intellectual disability, profound; Delayed gross motor development; Intellectual disability, moderate; Developmental regression; Intellectual disability, progressive; Intellectual disability, borderline; Intellectual disability, severe; Mild global developmental delay; Moderate global developmental de…	1	4	m
2011587	1011583	Exome_BGI_59MB	2019-08-01	Trio	yes	2018-10-01	no	NA	no	NA	no	no	HP:0001249; HP:0001250; HP:0001263; HP:0001290; HP:0002069; HP:0010864; HP:0011150; HP:0011182; HP:0012758; HP:0100284; HP:0200134	Intellectual disability; Seizure; Global developmental delay; Generalized hypotonia; Bilateral tonic-clonic seizure; Intellectual disability, severe; Myoclonic absence seizure; Interictal epileptiform activity; Neurodevelopmental delay; EMG: myotonic discharges; Epileptic encephalopathy	1	8	m
2011587	1011583	Exome_BGI_59MB	2019-07-01	Trio	yes	2019-03-01	yes	2019-04-01	no	NA	no	no	HP:0001250; HP:0002069; HP:0007359; HP:0010864	Seizure; Bilateral tonic-clonic seizure; Focal-onset seizure; Intellectual disability, severe	1	43	m
2011587	1011583	Exome_BGI_59MB	2019-07-01	Trio	yes	2018-11-01	yes	2019-03-01	no	NA	no	no	HP:0001249; HP:0001256; HP:0001263; HP:0006887; HP:0010864; HP:0011342; HP:0011344; HP:0012736; HP:0100543	Intellectual disability; Intellectual disability, mild; Global developmental delay; Intellectual disability, progressive; Intellectual disability, severe; Mild global developmental delay; Severe global developmental delay; Profound global developmental delay; Cognitive impairment	1	14	w
2011587	1011583	Exome_BGI_59MB	2019-07-01	Trio	no	NA	no	NA	no	NA	no	no	HP:0001249; HP:0001256; HP:0002342	Intellectual disability; Intellectual disability, mild; Intellectual disability, moderate	1	38	w
2011587	1011583	Exome_BGI_59MB	2019-07-01	Trio	no	NA	no	NA	no	NA	no	no	HP:0001249	Intellectual disability	1	55	m
2011587	1011583	Exome_BGI_59MB	2019-07-01	Trio	yes	2019-02-01	no	NA	no	NA	no	no	HP:0000750; HP:0001249; HP:0001256; HP:0001263; HP:0002465; HP:0100543	Delayed speech and language development; Intellectual disability; Intellectual disability, mild; Global developmental delay; Poor speech; Cognitive impairment	1	6	m
2011587	1011583	Exome_BGI_59MB	2019-07-01	Trio	yes	2019-03-01	no	NA	no	NA	no	no	HP:0001249; HP:0001250; HP:0001256; HP:0002133; HP:0010864; HP:0011182; HP:0011195; HP:0011199; HP:0011287; HP:0011288; HP:0011289; HP:0011290; HP:0011291; HP:0011292; HP:0011295	Intellectual disability; Seizure; Intellectual disability, mild; Status epilepticus; Intellectual disability, severe; Interictal epileptiform activity; EEG with focal sharp slow waves; EEG with generalized sharp slow waves; EEG with occipital sharp slow waves; EEG with parietal sharp slow waves; EEG with temporal sharp slow waves; EEG with frontal sharp slow waves; EEG with central sharp slow wav…	1	10	m
2011587	1011583	Twist_Core_Exome	2019-07-01	Trio	no	NA	no	NA	no	NA	no	no	HP:0000175; HP:0001263; HP:0001627	Cleft palate; Global developmental delay; Abnormal heart morphology	1	2	m
2011587	1011583	Exome_BGI_59MB	2019-07-01	Trio	yes	2018-12-01	no	NA	no	NA	no	no	HP:0000238; HP:0001249; HP:0001258; HP:0001263; HP:0001274; HP:0002313; HP:0010864; HP:0100021	Hydrocephalus; Intellectual disability; Spastic paraplegia; Global developmental delay; Agenesis of corpus callosum; Spastic paraparesis; Intellectual disability, severe; Cerebral palsy	1	24	w
2011587	1011583	Twist_Core_Exome	2019-07-01	Trio	no	NA	no	NA	no	NA	no	no	HP:0000252; HP:0000639; HP:0000648; HP:0001249; HP:0001263; HP:0001537; HP:0002059; HP:0002187; HP:0002283; HP:0010864; HP:0012444	Microcephaly; Nystagmus; Optic atrophy; Intellectual disability; Global developmental delay; Umbilical hernia; Cerebral atrophy; Intellectual disability, profound; Global brain atrophy; Intellectual disability, severe; Brain atrophy	1	0	m
2011587	1011583	Exome_BGI_59MB	2019-07-01	Trio	yes	2018-11-01	no	NA	no	NA	no	no	HP:0000202; HP:0000776; HP:0001651; HP:0002350; HP:0009796; HP:0012062	Oral cleft; Congenital diaphragmatic hernia; Dextrocardia; Cerebellar cyst; Branchial cyst; Bone cyst	2	prenatal	m
2011587	1011583	Exome_BGI_59MB	2019-07-01	Duo	yes	2018-11-01	no	NA	no	NA	no	no	HP:0000175; HP:0000364; HP:0000365; HP:0000405; HP:0000407; HP:0001249; HP:0001250; HP:0001256; HP:0001268; HP:0001999; HP:0002197; HP:0002342; HP:0002948; HP:0003468; HP:0004322; HP:0010566; HP:0010864; HP:0011145; HP:0100543	Cleft palate; Hearing abnormality; Hearing impairment; Conductive hearing impairment; Sensorineural hearing impairment; Intellectual disability; Seizure; Intellectual disability, mild; Mental deterioration; Abnormal facial shape; Generalized-onset seizure; Intellectual disability, moderate; Vertebral fusion; Abnormal vertebral morphology; Short stature; Hamartoma; Intellectual disability, severe;…	1	17	w
2011587	1011583	Exome_BGI_59MB	2019-07-01	Trio	yes	2018-12-01	no	NA	no	NA	no	no	HP:0001250; HP:0001263; HP:0011972; HP:0031885	Seizure; Global developmental delay; Hypoglycorrhachia; Hyperglycorrhachia	1	4	m
2011587	1011583	Exome_BGI_59MB	2019-07-01	Trio	yes	2018-07-01	yes	2019-01-01	no	NA	no	no	HP:0000708; HP:0000718; HP:0000729; HP:0000733; HP:0000750; HP:0000752; HP:0001249; HP:0001256; HP:0001263; HP:0001344; HP:0002342; HP:0002474; HP:0006863; HP:0006889; HP:0010863; HP:0011345; HP:0011346; HP:0011350; HP:0011351; HP:0011352	Behavioral abnormality; Aggressive behavior; Autistic behavior; Stereotypy; Delayed speech and language development; Hyperactivity; Intellectual disability; Intellectual disability, mild; Global developmental delay; Absent speech; Intellectual disability, moderate; Expressive language delay; Severe expressive language delay; Intellectual disability, borderline; Receptive language delay; Moderate …	1	6	m
2011587	1011583	Exome_BGI_59MB	2019-07-01	Trio	no	NA	no	NA	no	NA	no	no	HP:0001250; HP:0001298; HP:0007105; HP:0007239; HP:0200134	Seizure; Encephalopathy; Infantile encephalopathy; Congenital encephalopathy; Epileptic encephalopathy	1	8	w
2011587	1011583	Exome_BGI_59MB	2019-07-01	Trio	yes	2019-02-01	no	NA	no	NA	no	no	HP:0001250; HP:0001263; HP:0011097	Seizure; Global developmental delay; Epileptic spasm	1	3	m
2011587	1011583	Exome_BGI_59MB	2019-07-01	Trio	yes	2018-11-01	no	NA	no	NA	no	no	HP:0000750; HP:0001250; HP:0007359; HP:0010841; HP:0011185; HP:0200134	Delayed speech and language development; Seizure; Focal-onset seizure; Multifocal epileptiform discharges; EEG with focal epileptiform discharges; Epileptic encephalopathy	1	15	w
2011587	1011583	Exome_BGI_59MB	2019-07-01	Trio	yes	2018-10-01	yes	2018-10-01	no	NA	no	no	HP:0000718; HP:0000729; HP:0000736; HP:0001256; HP:0001263; HP:0001328; HP:0001909; HP:0002488; HP:0004322; HP:0005526; HP:0005558; HP:0006889; HP:0006919; HP:0007018; HP:0012324	Aggressive behavior; Autistic behavior; Short attention span; Intellectual disability, mild; Global developmental delay; Specific learning disability; Leukemia; Acute leukemia; Short stature; Lymphoid leukemia; Chronic leukemia; Intellectual disability, borderline; Abnormal aggressive, impulsive or violent behavior; Attention deficit hyperactivity disorder; Myeloid leukemia	1	15	m
2011587	1011583	Exome_BGI_59MB	2019-07-01	Trio	yes	2019-03-01	no	NA	no	NA	no	no	HP:0000238; HP:0001161; HP:0001162; HP:0001355; HP:0001829; HP:0001830; HP:0002126; HP:0006821; HP:0006882; HP:0006927; HP:0007095; HP:0010442; HP:0012650; HP:0100259	Hydrocephalus; Hand polydactyly; Postaxial hand polydactyly; Megalencephaly; Foot polydactyly; Postaxial foot polydactyly; Polymicrogyria; Frontal polymicrogyria; Severe hydrocephalus; Unilateral polymicrogyria; Frontoparietal polymicrogyria; Polydactyly; Perisylvian polymicrogyria; Postaxial polydactyly	2	3	m
2011587	1011583	Exome_BGI_59MB	2019-07-01	Trio	yes	2019-01-01	yes	2018-10-01	no	NA	no	no	HP:0000028; HP:0001249; HP:0001263; HP:0001290	Cryptorchidism; Intellectual disability; Global developmental delay; Generalized hypotonia	1	3	m
2011587	1011583	Exome_BGI_59MB	2019-07-01	Quattro	yes	2018-12-01	yes	2019-06-01	no	NA	no	no	HP:0001249; HP:0001250; HP:0001256; HP:0001263; HP:0002123; HP:0002187; HP:0002342; HP:0006889; HP:0010864	Intellectual disability; Seizure; Intellectual disability, mild; Global developmental delay; Generalized myoclonic seizure; Intellectual disability, profound; Intellectual disability, moderate; Intellectual disability, borderline; Intellectual disability, severe	1	8	m
2011587	1011583	Exome_BGI_59MB	2019-07-01	Trio	yes	2017-12-01	no	NA	no	NA	no	no	HP:0001250; HP:0001263; HP:0001290; HP:0001317; HP:0001999; HP:0002197	Seizure; Global developmental delay; Generalized hypotonia; Abnormal cerebellum morphology; Abnormal facial shape; Generalized-onset seizure	1	5	m
2011587	1011583	Exome_BGI_59MB	2019-07-01	Trio	yes	2019-01-01	no	NA	no	NA	no	no	HP:0000518; HP:0000519; HP:0000609; HP:0000750; HP:0001249; HP:0001250; HP:0001256; HP:0001263; HP:0001268; HP:0001332; HP:0001508; HP:0001622; HP:0002104; HP:0002123; HP:0002134; HP:0002187; HP:0002188; HP:0002342; HP:0002360; HP:0002384; HP:0002871; HP:0010864; HP:0011097; HP:0011170; HP:0012443; HP:0012447; HP:0012448; HP:0012469; HP:0100022; HP:0100543	Cataract; Developmental cataract; Optic nerve hypoplasia; Delayed speech and language development; Intellectual disability; Seizure; Intellectual disability, mild; Global developmental delay; Mental deterioration; Dystonia; Failure to thrive; Premature birth; Apnea; Generalized myoclonic seizure; Abnormality of the basal ganglia; Intellectual disability, profound; Delayed CNS myelination; Intelle…	1	13	m
2011587	1011583	Exome_BGI_59MB	2019-07-01	Trio	yes	2018-12-01	no	NA	no	NA	no	no	HP:0001249; HP:0001250; HP:0001256; HP:0001263; HP:0002342; HP:0002465; HP:0010864; HP:0011097	Intellectual disability; Seizure; Intellectual disability, mild; Global developmental delay; Intellectual disability, moderate; Poor speech; Intellectual disability, severe; Epileptic spasm	1	4	w
2011587	1011583	Twist_Core_Exome	2019-06-01	Trio	yes	2019-02-01	no	NA	no	NA	no	no	HP:0000252; HP:0001263; HP:0001270; HP:0001508; HP:0001510; HP:0001518; HP:0001531; HP:0004325; HP:0008872; HP:0011343	Microcephaly; Global developmental delay; Motor delay; Failure to thrive; Growth delay; Small for gestational age; Failure to thrive in infancy; Decreased body weight; Feeding difficulties in infancy; Moderate global developmental delay	1	2	m
2011587	1011583	Twist_Core_Exome	2019-06-01	Trio	yes	2019-06-01	no	NA	no	NA	no	no	HP:0000733; HP:0000750; HP:0001249; HP:0001256; HP:0001263; HP:0002342	Stereotypy; Delayed speech and language development; Intellectual disability; Intellectual disability, mild; Global developmental delay; Intellectual disability, moderate	1	8	m
2011587	1011583	Exome_BGI_59MB	2019-06-01	Trio	no	NA	no	NA	no	NA	no	no	HP:0000316; HP:0000369; HP:0000476; HP:0000969; HP:0001059; HP:0001629; HP:0002089; HP:0002240; HP:0002652; HP:0008423; HP:0008905; HP:0010878	Hypertelorism; Low-set ears; Cystic hygroma; Edema; Pterygium; Ventricular septal defect; Pulmonary hypoplasia; Hepatomegaly; Skeletal dysplasia; Spinal dysplasia; Rhizomelia; Fetal cystic hygroma	2	prenatal	m
2011587	1011583	Exome_BGI_59MB	2019-06-01	Trio	yes	2018-12-01	no	NA	no	NA	no	no	HP:0001249; HP:0001251; HP:0001256; HP:0001257; HP:0001263; HP:0001268; HP:0001332; HP:0002187; HP:0002342; HP:0006887; HP:0006889; HP:0010864; HP:0100022; HP:0100543	Intellectual disability; Ataxia; Intellectual disability, mild; Spasticity; Global developmental delay; Mental deterioration; Dystonia; Intellectual disability, profound; Intellectual disability, moderate; Intellectual disability, progressive; Intellectual disability, borderline; Intellectual disability, severe; Abnormality of movement; Cognitive impairment	1	20	m
2011587	1011583	Exome_BGI_59MB	2019-06-01	Trio	yes	2018-10-01	yes	2018-09-01	no	NA	no	no	HP:0000164; HP:0000175; HP:0000185; HP:0000252; HP:0000678; HP:0000750; HP:0001249; HP:0001252; HP:0001263; HP:0001270; HP:0001999; HP:0003502; HP:0003508; HP:0004322; HP:0004325; HP:0030680; HP:0410005	Abnormality of the dentition; Cleft palate; Cleft soft palate; Microcephaly; Dental crowding; Delayed speech and language development; Intellectual disability; Hypotonia; Global developmental delay; Motor delay; Abnormal facial shape; Mild short stature; Proportionate short stature; Short stature; Decreased body weight; Abnormality of cardiovascular system morphology; Cleft hard palate	1	15	w
2011587	1011583	Exome_BGI_59MB	2019-05-01	Trio	yes	2019-05-01	no	NA	no	NA	no	no	HP:0000717; HP:0000729; HP:0000733; HP:0002376; HP:0002474	Autism; Autistic behavior; Stereotypy; Developmental regression; Expressive language delay	1	3	w
2011587	1011583	Exome_BGI_59MB	2019-05-01	Trio	yes	2018-11-01	no	NA	no	NA	no	no	HP:0000252; HP:0001249; HP:0001256; HP:0001263; HP:0001268; HP:0001367; HP:0001999; HP:0002187; HP:0002342; HP:0006889; HP:0010864; HP:0100543	Microcephaly; Intellectual disability; Intellectual disability, mild; Global developmental delay; Mental deterioration; Abnormal joint morphology; Abnormal facial shape; Intellectual disability, profound; Intellectual disability, moderate; Intellectual disability, borderline; Intellectual disability, severe; Cognitive impairment	1	3	w
2011587	1011583	Exome_BGI_59MB	2019-05-01	Quattro	yes	2018-11-01	no	NA	no	NA	no	no	HP:0000708; HP:0000752; HP:0001250; HP:0002415; HP:0030680; HP:0200134	Behavioral abnormality; Hyperactivity; Seizure; Leukodystrophy; Abnormality of cardiovascular system morphology; Epileptic encephalopathy	1	10	m
2011587	1011583	Exome_BGI_59MB	2019-05-01	Quattro	no	NA	no	NA	no	NA	no	no	HP:0001250; HP:0007266	Seizure; Cerebral dysmyelination	1	41	w
2011587	1011583	Exome_BGI_59MB	2019-05-01	Quattro	no	NA	no	NA	no	NA	no	no	HP:0001250; HP:0001263; HP:0100543	Seizure; Global developmental delay; Cognitive impairment	1	7	w
2011587	1011583	Exome_BGI_59MB	2019-05-01	Quattro	no	NA	no	NA	no	NA	no	no	HP:0001249; HP:0001250; HP:0001263	Intellectual disability; Seizure; Global developmental delay	1	12	m
2011587	1011583	Exome_BGI_59MB	2019-05-01	Trio	yes	2018-09-01	no	NA	no	NA	yes	no	HP:0000155; HP:0000164; HP:0000252; HP:0000988; HP:0001030; HP:0001508; HP:0001510; HP:0001903; HP:0001931; HP:0001935; HP:0002037; HP:0002584; HP:0002588; HP:0002721; HP:0003224; HP:0004322; HP:0004791; HP:0010450; HP:0010783; HP:0011123; HP:0100867; HP:0200042	Oral ulcer; Abnormality of the dentition; Microcephaly; Skin rash; Fragile skin; Failure to thrive; Growth delay; Anemia; Hypochromic anemia; Microcytic anemia; Inflammation of the large intestine; Intestinal bleeding; Duodenal ulcer; Immunodeficiency; Increased cellular sensitivity to UV light; Short stature; Esophageal ulceration; Esophageal stenosis; Erythema; Inflammatory abnormality of the s…	4	15	m
2011587	1011583	Exome_BGI_59MB	2019-05-01	Trio	yes	2018-11-01	no	NA	no	NA	no	no	HP:0001249; HP:0001250; HP:0001263; HP:0001268; HP:0010864; HP:0200134	Intellectual disability; Seizure; Global developmental delay; Mental deterioration; Intellectual disability, severe; Epileptic encephalopathy	1	7	w
2011587	1011583	Exome_Agilent_SureSelect_v6	2019-05-01	Trio	no	NA	no	NA	no	NA	yes	no	HP:0000252; HP:0001249; HP:0001250; HP:0001263; HP:0001357; HP:0002187; HP:0002376; HP:0002521; HP:0010864; HP:0011097; HP:0012469	Microcephaly; Intellectual disability; Seizure; Global developmental delay; Plagiocephaly; Intellectual disability, profound; Developmental regression; Hypsarrhythmia; Intellectual disability, severe; Epileptic spasm; Infantile spasms	1	3	m
2011587	1011583	Exome_BGI_59MB	2019-05-01	Trio	yes	2018-11-01	no	NA	no	NA	no	no	HP:0000252; HP:0001249; HP:0001256; HP:0001263; HP:0001268; HP:0002187; HP:0002342; HP:0006887; HP:0006889; HP:0010864; HP:0100543	Microcephaly; Intellectual disability; Intellectual disability, mild; Global developmental delay; Mental deterioration; Intellectual disability, profound; Intellectual disability, moderate; Intellectual disability, progressive; Intellectual disability, borderline; Intellectual disability, severe; Cognitive impairment	1	2	w
2011587	1011583	Exome_BGI_59MB	2019-05-01	Single	no	NA	no	NA	no	NA	no	no	HP:0001250; HP:0001369; HP:0002571; HP:0002650; HP:0004409; HP:0012532	Seizure; Arthritis; Achalasia; Scoliosis; Hyposmia; Chronic pain	1	77	m
2011587	1011583	Exome_BGI_59MB	2019-05-01	Trio	yes	2018-06-01	no	NA	no	NA	no	no	HP:0000711; HP:0001249; HP:0001250; HP:0001256; HP:0002123; HP:0002342; HP:0002353; HP:0002521; HP:0011097; HP:0011675; HP:0012469	Restlessness; Intellectual disability; Seizure; Intellectual disability, mild; Generalized myoclonic seizure; Intellectual disability, moderate; EEG abnormality; Hypsarrhythmia; Epileptic spasm; Arrhythmia; Infantile spasms	1	1	m
2011587	1011583	Exome_BGI_59MB	2019-05-01	Trio	yes	2018-11-01	no	NA	no	NA	no	no	HP:0001250; HP:0002266; HP:0002384; HP:0007359; HP:0011153; HP:0011154; HP:0011166; HP:0011167; HP:0031165; HP:0040168	Seizure; Focal clonic seizure; Focal impaired awareness seizure; Focal-onset seizure; Focal motor seizure; Focal autonomic seizure; Focal myoclonic seizure; Focal tonic seizure; Multifocal seizures; Focal seizures, afebril	1	39	w
2011587	1011583	Exome_BGI_59MB	2019-05-01	Trio	yes	2019-01-01	no	NA	no	NA	no	no	HP:0001250; HP:0002123; HP:0002359; HP:0002527; HP:0007359; HP:0011166; HP:0025191	Seizure; Generalized myoclonic seizure; Frequent falls; Falls; Focal-onset seizure; Focal myoclonic seizure; Segmental myoclonic seizures	1	8	m
2011587	1011583	Exome_BGI_59MB	2019-05-01	Trio	yes	2018-11-01	no	NA	no	NA	no	no	HP:0001250; HP:0001263; HP:0002121; HP:0002123; HP:0011150	Seizure; Global developmental delay; Generalized non-motor (absence) seizure; Generalized myoclonic seizure; Myoclonic absence seizure	1	11	m
2011587	1011583	Exome_BGI_59MB	2019-05-01	Trio	yes	2019-05-01	no	NA	no	NA	yes	no	HP:0001217; HP:0001263; HP:0002721; HP:0003124; HP:0003464; HP:0006530; HP:0030250; HP:0031211; HP:0100759	Clubbing; Global developmental delay; Immunodeficiency; Hypercholesterolemia; Abnormal cholesterol homeostasis; Abnormal pulmonary Interstitial morphology; Pulmonary granulomatosis; Elevated cholesterol ester level; Clubbing of fingers	1	5	m
2011587	1011583	Exome_Agilent_SureSelect_v6	2019-04-01	Single	no	NA	no	NA	no	NA	yes	no	HP:0000107; HP:0000271; HP:0000800; HP:0001167; HP:0001762	Renal cyst; Abnormality of the face; Cystic renal dysplasia; Abnormality of finger; Talipes equinovarus	2	0	w
2011587	1011583	Exome_BGI_59MB	2019-04-01	Trio	yes	2018-10-01	yes	2018-09-01	no	NA	no	no	HP:0000252; HP:0000365; HP:0000545; HP:0001249; HP:0001250; HP:0001256; HP:0001263; HP:0002342; HP:0002373	Microcephaly; Hearing impairment; Myopia; Intellectual disability; Seizure; Intellectual disability, mild; Global developmental delay; Intellectual disability, moderate; Febrile seizure (within the age range of 3 months to 6 years)	1	12	w
2011587	1011583	Exome_Agilent_SureSelect_v6	2019-04-01	Trio	yes	2019-03-01	no	NA	no	NA	no	yes	HP:0000256; HP:0001396; HP:0001508; HP:0001511; HP:0001518; HP:0001525; HP:0001531; HP:0001732; HP:0002240; HP:0003231; HP:0010917	Macrocephaly; Cholestasis; Failure to thrive; Intrauterine growth retardation; Small for gestational age; Severe failure to thrive; Failure to thrive in infancy; Abnormality of the pancreas; Hepatomegaly; Hypertyrosinemia; Abnormal circulating tyrosine concentration	4	0	m
2011587	1011583	Exome_BGI_59MB	2019-04-01	Trio	yes	2019-02-01	no	NA	no	NA	no	no	HP:0000252; HP:0000750; HP:0001249; HP:0001263; HP:0001999; HP:0003510; HP:0004322	Microcephaly; Delayed speech and language development; Intellectual disability; Global developmental delay; Abnormal facial shape; Severe short stature; Short stature	1	1	w
2011587	1011583	Exome_BGI_59MB	2019-04-01	Trio	yes	2018-11-01	no	NA	no	NA	no	no	HP:0001250; HP:0001263; HP:0002123; HP:0002376; HP:0011182; HP:0100543; HP:0100660; HP:0200134	Seizure; Global developmental delay; Generalized myoclonic seizure; Developmental regression; Interictal epileptiform activity; Cognitive impairment; Dyskinesia; Epileptic encephalopathy	1	14	m
2011587	1011583	Exome_BGI_59MB	2019-04-01	Trio	yes	2018-11-01	yes	2018-11-01	no	NA	no	no	HP:0001249; HP:0001250; HP:0200134	Intellectual disability; Seizure; Epileptic encephalopathy	1	33	m
2011587	1011583	Twist_Core_Exome	2019-04-01	Trio	yes	2019-04-01	no	NA	no	NA	no	no	HP:0000508; HP:0001250; HP:0001263; HP:0001488; HP:0002069; HP:0002121; HP:0002123; HP:0002197; HP:0002266; HP:0002349; HP:0002384; HP:0007687; HP:0007838; HP:0007970; HP:0010818; HP:0010819; HP:0011097; HP:0011145; HP:0011153; HP:0011167; HP:0011170; HP:0011182; HP:0011342; HP:0011343; HP:0011344; HP:0012736; HP:0031165; HP:0200134	Ptosis; Seizure; Global developmental delay; Bilateral ptosis; Bilateral tonic-clonic seizure; Generalized non-motor (absence) seizure; Generalized myoclonic seizure; Generalized-onset seizure; Focal clonic seizure; Focal aware seizure; Focal impaired awareness seizure; Unilateral ptosis; Progressive ptosis; Congenital ptosis; Generalized tonic seizure; Atonic seizure; Epileptic spasm; Symptomati…	1	3	w
2011587	1011583	Exome_BGI_59MB	2019-04-01	Trio	yes	2018-11-01	no	NA	no	NA	no	no	HP:0000717; HP:0000729; HP:0001249; HP:0001252; HP:0001256; HP:0001263; HP:0001290; HP:0001513; HP:0002194; HP:0010864; HP:0011342; HP:0011344; HP:0012758	Autism; Autistic behavior; Intellectual disability; Hypotonia; Intellectual disability, mild; Global developmental delay; Generalized hypotonia; Obesity; Delayed gross motor development; Intellectual disability, severe; Mild global developmental delay; Severe global developmental delay; Neurodevelopmental delay	1	10	m
2011587	1011583	Exome_BGI_59MB	2019-04-01	Trio	yes	2018-11-01	no	NA	no	NA	no	no	HP:0001249; HP:0001250; HP:0001251	Intellectual disability; Seizure; Ataxia	1	7	m
2011587	1011583	Exome_BGI_59MB	2019-04-01	Trio	yes	2018-11-01	no	NA	no	NA	no	no	HP:0000708; HP:0000750; HP:0001249; HP:0001256; HP:0001263; HP:0001270; HP:0001344; HP:0002187; HP:0002194; HP:0002342; HP:0002465; HP:0002474; HP:0006863; HP:0006889; HP:0010862; HP:0010863; HP:0010864; HP:0011342; HP:0011343; HP:0011344; HP:0011345; HP:0011346; HP:0011350; HP:0011351; HP:0011352; HP:0012736	Behavioral abnormality; Delayed speech and language development; Intellectual disability; Intellectual disability, mild; Global developmental delay; Motor delay; Absent speech; Intellectual disability, profound; Delayed gross motor development; Intellectual disability, moderate; Poor speech; Expressive language delay; Severe expressive language delay; Intellectual disability, borderline; Delayed …	1	3	m
2011587	1011583	Exome_BGI_59MB	2019-04-01	Trio	yes	2018-11-01	no	NA	no	NA	yes	no	HP:0001250; HP:0001263; HP:0002301; HP:0004372; HP:0007153; HP:0007281; HP:0011182; HP:0100022; HP:0200134	Seizure; Global developmental delay; Hemiplegia; Reduced consciousness/confusion; Progressive extrapyramidal movement disorder; Developmental stagnation; Interictal epileptiform activity; Abnormality of movement; Epileptic encephalopathy	1	4	w
2011587	1011583	Exome_BGI_59MB	2019-04-01	Trio	yes	2018-11-01	yes	2018-09-01	no	NA	no	no	HP:0001249; HP:0001250; HP:0001256; HP:0002069; HP:0002266; HP:0002342; HP:0002353; HP:0007206; HP:0007359; HP:0011153; HP:0011167; HP:0011174; HP:0012015; HP:0012443	Intellectual disability; Seizure; Intellectual disability, mild; Bilateral tonic-clonic seizure; Focal clonic seizure; Intellectual disability, moderate; EEG abnormality; Hemimegalencephaly; Focal-onset seizure; Focal motor seizure; Focal tonic seizure; Focal hyperkinetic seizure; EEG with frontal focal spikes; Abnormality of brain morphology	1	30	w
2011587	1011583	Exome_BGI_59MB	2019-04-01	Quattro	no	NA	no	NA	no	NA	no	no	HP:0000750; HP:0002474	Delayed speech and language development; Expressive language delay	1	4	m
2011587	1011583	Exome_BGI_59MB	2019-04-01	Quattro	yes	2018-10-01	yes	2018-09-01	no	NA	yes	no	HP:0000750; HP:0001250; HP:0002463; HP:0002474; HP:0007010; HP:0010862; HP:0010863	Delayed speech and language development; Seizure; Language impairment; Expressive language delay; Poor fine motor coordination; Delayed fine motor development; Receptive language delay	1	7	m
2011587	1011583	Exome_BGI_59MB	2019-04-01	Trio	yes	2018-09-01	yes	2018-11-01	no	NA	no	no	HP:0001250; HP:0002069; HP:0002121; HP:0002123; HP:0002133; HP:0002197; HP:0002266; HP:0002349; HP:0002353; HP:0002384; HP:0002536; HP:0002900; HP:0006813; HP:0007332; HP:0007359; HP:0010818; HP:0010819; HP:0010841; HP:0011097; HP:0011145; HP:0011147; HP:0011153; HP:0011167; HP:0011170; HP:0011174; HP:0011182; HP:0011185; HP:0012443; HP:0031475; HP:0200134	Seizure; Bilateral tonic-clonic seizure; Generalized non-motor (absence) seizure; Generalized myoclonic seizure; Status epilepticus; Generalized-onset seizure; Focal clonic seizure; Focal aware seizure; EEG abnormality; Focal impaired awareness seizure; Abnormal cortical gyration; Hypokalemia; Focal hemiclonic seizure; Focal hemifacial clonic seizure; Focal-onset seizure; Generalized tonic seizur…	1	9	w
2011587	1011583	Exome_Agilent_SureSelect_v6	2019-04-01	Trio	no	NA	no	NA	no	NA	no	no	HP:0000154; HP:0000316; HP:0001166; HP:0001182; HP:0001249; HP:0001250; HP:0001263; HP:0001786; HP:0001999; HP:0002360; HP:0002719; HP:0011097; HP:0011218; HP:0100807	Wide mouth; Hypertelorism; Arachnodactyly; Tapered finger; Intellectual disability; Seizure; Global developmental delay; Narrow foot; Abnormal facial shape; Sleep disturbance; Recurrent infections; Epileptic spasm; Abnormal shape of the frontal region; Long fingers	1	14	m
2011587	1011583	Exome_BGI_59MB	2019-04-01	Trio	no	NA	no	NA	no	NA	no	no	HP:0000256; HP:0000601; HP:0001249; HP:0001250; HP:0001256; HP:0001513; HP:0001520; HP:0001644; HP:0002121; HP:0002384; HP:0100275	Macrocephaly; Hypotelorism; Intellectual disability; Seizure; Intellectual disability, mild; Obesity; Large for gestational age; Dilated cardiomyopathy; Generalized non-motor (absence) seizure; Focal impaired awareness seizure; Diffuse cerebellar atrophy	1	25	w
2011587	1011583	Exome_BGI_59MB	2019-04-01	Trio	no	NA	no	NA	no	NA	no	no	HP:0002308; HP:0002414; HP:0002475; HP:0002836; HP:0012443; HP:0045005; HP:0410043	Arnold-Chiari malformation; Spina bifida; Myelomeningocele; Bladder exstrophy; Abnormality of brain morphology; Neural tube defect; Abnormal neural tube morphology	2	prenatal	w
2011587	1011583	Exome_BGI_59MB	2019-04-01	Trio	yes	2018-10-01	no	NA	no	NA	no	no	HP:0001249; HP:0001250; HP:0002384; HP:0011097; HP:0011153; HP:0012443; HP:0030063	Intellectual disability; Seizure; Focal impaired awareness seizure; Epileptic spasm; Focal motor seizure; Abnormality of brain morphology; Neuroepithelial neoplasm	1	12	w
2011587	1011583	Exome_BGI_59MB	2019-04-01	Trio	yes	2018-06-01	yes	2018-06-01	no	NA	no	no	HP:0001250; HP:0002069; HP:0002121	Seizure; Bilateral tonic-clonic seizure; Generalized non-motor (absence) seizure	1	15	m
2011587	1011583	Exome_BGI_59MB	2019-04-01	Quattro	yes	2018-10-01	no	NA	no	NA	no	no	HP:0001249; HP:0001250; HP:0001256; HP:0001263; HP:0002133; HP:0002187; HP:0002342; HP:0010864; HP:0011097; HP:0100022; HP:0200134	Intellectual disability; Seizure; Intellectual disability, mild; Global developmental delay; Status epilepticus; Intellectual disability, profound; Intellectual disability, moderate; Intellectual disability, severe; Epileptic spasm; Abnormality of movement; Epileptic encephalopathy	1	16	m
2011587	1011583	Exome_BGI_59MB	2019-04-01	Quattro	no	NA	no	NA	no	NA	no	no	HP:0001249; HP:0001250; HP:0100022	Intellectual disability; Seizure; Abnormality of movement	1	6	m
2011587	1011583	Exome_BGI_59MB	2019-04-01	Trio	yes	2018-12-01	yes	2019-01-01	no	NA	no	no	HP:0000750; HP:0001249; HP:0001256; HP:0001263; HP:0001270; HP:0002342; HP:0010864	Delayed speech and language development; Intellectual disability; Intellectual disability, mild; Global developmental delay; Motor delay; Intellectual disability, moderate; Intellectual disability, severe	1	2	w
2011587	1011583	Exome_BGI_59MB	2019-04-01	Trio	yes	2018-11-01	yes	2018-10-01	no	NA	no	no	HP:0000252; HP:0001249; HP:0001263; HP:0011342; HP:0011343; HP:0011344; HP:0012736	Microcephaly; Intellectual disability; Global developmental delay; Mild global developmental delay; Moderate global developmental delay; Severe global developmental delay; Profound global developmental delay	1	10	m
2011587	1011583	Exome_BGI_59MB	2019-04-01	Trio	yes	2018-10-01	yes	2018-11-01	no	NA	no	no	HP:0000708; HP:0000750; HP:0001249; HP:0001250; HP:0001256; HP:0001263; HP:0002187; HP:0002342; HP:0010864	Behavioral abnormality; Delayed speech and language development; Intellectual disability; Seizure; Intellectual disability, mild; Global developmental delay; Intellectual disability, profound; Intellectual disability, moderate; Intellectual disability, severe	1	4	m
2011587	1011583	Exome_BGI_59MB	2019-04-01	Trio	no	NA	no	NA	no	NA	yes	no	HP:0001250; HP:0001263; HP:0011097	Seizure; Global developmental delay; Epileptic spasm	1	12	m
2011587	1011583	Exome_BGI_59MB	2019-04-01	Trio	yes	2018-08-01	no	NA	no	NA	no	no	HP:0000028; HP:0000110; HP:0000118; HP:0000121; HP:0000750; HP:0001263; HP:0001270; HP:0001396; HP:0001643; HP:0001744; HP:0002021; HP:0030423	Cryptorchidism; Renal dysplasia; Phenotypic abnormality; Nephrocalcinosis; Delayed speech and language development; Global developmental delay; Motor delay; Cholestasis; Patent ductus arteriosus; Splenomegaly; Pyloric stenosis; Splenic cyst	1	5	m
2011587	1011583	Exome_BGI_59MB	2019-03-01	Trio	yes	2018-12-01	yes	2019-01-01	no	NA	no	no	HP:0000252; HP:0000648; HP:0000668; HP:0001249; HP:0001256; HP:0001263; HP:0001608; HP:0002756; HP:0002757; HP:0002836; HP:0003510; HP:0004322; HP:0010864	Microcephaly; Optic atrophy; Hypodontia; Intellectual disability; Intellectual disability, mild; Global developmental delay; Abnormality of the voice; Pathologic fracture; Recurrent fractures; Bladder exstrophy; Severe short stature; Short stature; Intellectual disability, severe	1	43	m
2011587	1011583	Exome_BGI_59MB	2019-03-01	Trio	yes	2018-08-01	no	NA	no	NA	no	no	HP:0000821; HP:0001643; HP:0001903; HP:0003502; HP:0003508; HP:0003510; HP:0004322; HP:0008163; HP:0008845; HP:0008848; HP:0010627; HP:0011755	Hypothyroidism; Patent ductus arteriosus; Anemia; Mild short stature; Proportionate short stature; Severe short stature; Short stature; Decreased circulating cortisol level; Mesomelic short stature; Moderately short stature; Anterior pituitary hypoplasia; Ectopic posterior pituitary	4	1	w
2011587	1011583	Exome_BGI_59MB	2019-03-01	Trio	yes	2018-06-01	no	NA	no	NA	no	no	HP:0001250; HP:0002069; HP:0002121; HP:0002197; HP:0010522; HP:0011169; HP:0100543	Seizure; Bilateral tonic-clonic seizure; Generalized non-motor (absence) seizure; Generalized-onset seizure; Dyslexia; Generalized clonic seizure; Cognitive impairment	1	12	w
2011587	1011583	Exome_BGI_59MB	2019-03-01	Trio	yes	2018-07-01	no	NA	no	NA	no	no	HP:0001250; HP:0001657; HP:0002069; HP:0002123; HP:0002719; HP:0007359	Seizure; Prolonged QT interval; Bilateral tonic-clonic seizure; Generalized myoclonic seizure; Recurrent infections; Focal-onset seizure	1	12	w
2011587	1011583	Exome_BGI_59MB	2019-03-01	Trio	yes	2018-10-01	no	NA	no	NA	no	no	HP:0001249; HP:0001256; HP:0001263; HP:0001285; HP:0002076; HP:0002187; HP:0002342; HP:0002510; HP:0006889; HP:0010864; HP:0012768; HP:0100543	Intellectual disability; Intellectual disability, mild; Global developmental delay; Spastic tetraparesis; Migraine; Intellectual disability, profound; Intellectual disability, moderate; Spastic tetraplegia; Intellectual disability, borderline; Intellectual disability, severe; Neonatal asphyxia; Cognitive impairment	1	3	w
2011587	1011583	Exome_BGI_59MB	2019-03-01	Trio	yes	2018-10-01	no	NA	no	NA	no	no	HP:0000718; HP:0001249; HP:0001250; HP:0001256; HP:0002187; HP:0002342; HP:0002353; HP:0002376; HP:0007359; HP:0010864; HP:0011196; HP:0011703; HP:0012433	Aggressive behavior; Intellectual disability; Seizure; Intellectual disability, mild; Intellectual disability, profound; Intellectual disability, moderate; EEG abnormality; Developmental regression; Focal-onset seizure; Intellectual disability, severe; EEG with focal sharp waves; Sinus tachycardia; Abnormal social behavior	1	8	m
2011587	1011583	Exome_BGI_59MB	2019-03-01	Trio	yes	2018-12-01	no	NA	no	NA	yes	no	HP:0001250; HP:0001263; HP:0001327; HP:0002069; HP:0002121; HP:0002123; HP:0002173; HP:0002197; HP:0002199; HP:0002266; HP:0002349; HP:0002373; HP:0002384; HP:0006813; HP:0007332; HP:0007359; HP:0010818; HP:0010819; HP:0010820; HP:0010821; HP:0011097; HP:0011145; HP:0011146; HP:0011147; HP:0011153; HP:0011167; HP:0011170; HP:0011171; HP:0011173; HP:0011174; HP:0011175; HP:0012469; HP:0031165; HP:…	Seizure; Global developmental delay; Photosensitive myoclonic seizure; Bilateral tonic-clonic seizure; Generalized non-motor (absence) seizure; Generalized myoclonic seizure; Hypoglycemic seizures; Generalized-onset seizure; Hypocalcemic seizures; Focal clonic seizure; Focal aware seizure; Febrile seizure (within the age range of 3 months to 6 years); Focal impaired awareness seizure; Focal hemic…	1	0	w
2011587	1011583	Exome_BGI_59MB	2019-03-01	Trio	yes	2018-03-01	no	NA	no	NA	yes	no	HP:0001263; HP:0011097; HP:0012469	Global developmental delay; Epileptic spasm; Infantile spasms	1	1	w
2011587	1011583	Exome_BGI_59MB	2019-03-01	Trio	yes	2018-11-01	no	NA	no	NA	no	no	HP:0000750; HP:0001250; HP:0001263; HP:0001270; HP:0002121; HP:0002465; HP:0011147	Delayed speech and language development; Seizure; Global developmental delay; Motor delay; Generalized non-motor (absence) seizure; Poor speech; Typical absence seizure	1	11	m
2011587	1011583	Exome_BGI_59MB	2019-03-01	Trio	yes	2019-01-01	no	NA	no	NA	no	no	HP:0000825; HP:0000842; HP:0000961; HP:0001250; HP:0001325; HP:0001943; HP:0001988; HP:0001998; HP:0002173; HP:0003162; HP:0008283; HP:0012734	Hyperinsulinemic hypoglycemia; Hyperinsulinemia; Cyanosis; Seizure; Hypoglycemic coma; Hypoglycemia; Recurrent hypoglycemia; Neonatal hypoglycemia; Hypoglycemic seizures; Fasting hypoglycemia; Fasting hyperinsulinemia; Ketotic hypoglycemia	1	0	m
2011587	1011583	Exome_Agilent_SureSelect_v6	2019-03-01	Trio	no	NA	no	NA	no	NA	yes	no	HP:0000581; HP:0001249; HP:0001263; HP:0001270; HP:0001627; HP:0010864; HP:0030680; HP:0100543	Blepharophimosis; Intellectual disability; Global developmental delay; Motor delay; Abnormal heart morphology; Intellectual disability, severe; Abnormality of cardiovascular system morphology; Cognitive impairment	1	1	m
2011587	1011583	Exome_Agilent_SureSelect_v6	2019-03-01	Trio	no	NA	no	NA	no	NA	no	no	HP:0001250; HP:0012469	Seizure; Infantile spasms	1	0	w
2011587	1011583	Exome_BGI_59MB	2019-03-01	Trio	yes	2018-03-01	yes	2020-03-01	no	NA	no	yes	HP:0000365; HP:0000826; HP:0001225; HP:0001284; HP:0001386; HP:0001507; HP:0001548; HP:0001785; HP:0002522; HP:0002600; HP:0003690; HP:0007340; HP:0010465; HP:0012514; HP:0012531; HP:0100022; HP:0100963	Hearing impairment; Precocious puberty; Wrist swelling; Areflexia; Joint swelling; Growth abnormality; Overgrowth; Ankle swelling; Areflexia of lower limbs; Hyporeflexia of lower limbs; Limb muscle weakness; Lower limb muscle weakness; Precocious puberty in females; Lower limb pain; Pain; Abnormality of movement; Hyperesthesia	3	13	w
2011587	1011583	Exome_Agilent_SureSelect_v6	2019-03-01	Trio	no	NA	no	NA	no	NA	yes	no	HP:0001250; HP:0012469	Seizure; Infantile spasms	1	0	w
2011587	1011583	Exome_BGI_59MB	2019-03-01	Quattro	yes	2018-10-01	no	NA	no	NA	no	no	HP:0000750; HP:0001249; HP:0001256; HP:0001263; HP:0002187; HP:0002342; HP:0002474; HP:0006863; HP:0010863; HP:0010864; HP:0011345; HP:0011351; HP:0011352; HP:0100543	Delayed speech and language development; Intellectual disability; Intellectual disability, mild; Global developmental delay; Intellectual disability, profound; Intellectual disability, moderate; Expressive language delay; Severe expressive language delay; Receptive language delay; Intellectual disability, severe; Moderate expressive language delay; Moderate receptive language delay; Severe recept…	1	13	w
2011587	1011583	Exome_BGI_59MB	2019-03-01	Quattro	yes	2018-10-01	no	NA	no	NA	yes	no	HP:0000750; HP:0001249; HP:0001256; HP:0001263; HP:0001270; HP:0002187; HP:0002194; HP:0002342; HP:0002474; HP:0006863; HP:0010863; HP:0010864; HP:0011342; HP:0011343; HP:0011344; HP:0011345; HP:0011346; HP:0011350; HP:0011351; HP:0011352; HP:0012736; HP:0100543	Delayed speech and language development; Intellectual disability; Intellectual disability, mild; Global developmental delay; Motor delay; Intellectual disability, profound; Delayed gross motor development; Intellectual disability, moderate; Expressive language delay; Severe expressive language delay; Receptive language delay; Intellectual disability, severe; Mild global developmental delay; Moder…	1	11	w
2011587	1011583	Exome_Agilent_SureSelect_v6	2019-03-01	Trio	no	NA	yes	2019-02-01	no	NA	yes	no	HP:0000083; HP:0000480; HP:0000589; HP:0000612; HP:0001250; HP:0001252; HP:0001290; HP:0001319; HP:0001399; HP:0001409; HP:0001631; HP:0001643; HP:0001649; HP:0002031; HP:0002032; HP:0002092; HP:0004403; HP:0004755; HP:0004756; HP:0006829; HP:0007744; HP:0007748; HP:0008936; HP:0008947; HP:0010445; HP:0011648; HP:0011649; HP:0012115; HP:0012622; HP:0030950; HP:0200123; HP:0200134	Renal insufficiency; Retinal coloboma; Coloboma; Iris coloboma; Seizure; Hypotonia; Generalized hypotonia; Neonatal hypotonia; Hepatic failure; Portal hypertension; Atrial septal defect; Patent ductus arteriosus; Tachycardia; Abnormal esophagus morphology; Esophageal atresia; Pulmonary arterial hypertension; Proximal esophageal atresia; Supraventricular tachycardia; Ventricular tachycardia; Sever…	1	0	m
2011587	1011583	Exome_Agilent_SureSelect_v6	2019-03-01	Trio	yes	2019-03-01	no	NA	no	NA	yes	no	HP:0001250; HP:0001298; HP:0006846; HP:0007239; HP:0007335; HP:0011097; HP:0200134	Seizure; Encephalopathy; Acute encephalopathy; Congenital encephalopathy; Recurrent encephalopathy; Epileptic spasm; Epileptic encephalopathy	1	0	w
2011587	1011583	Exome_BGI_59MB	2019-03-01	Quattro	yes	2018-10-01	no	NA	no	NA	no	no	HP:0000256; HP:0000717; HP:0001252; HP:0001263; HP:0006829; HP:0012758	Macrocephaly; Autism; Hypotonia; Global developmental delay; Severe muscular hypotonia; Neurodevelopmental delay	1	5	w
2011587	1011583	Exome_BGI_59MB	2019-03-01	Quattro	yes	2018-10-01	no	NA	no	NA	no	no	HP:0000256; HP:0000717; HP:0000729; HP:0001249; HP:0001252; HP:0001263	Macrocephaly; Autism; Autistic behavior; Intellectual disability; Hypotonia; Global developmental delay	1	4	m
2011587	1011583	Exome_BGI_59MB	2019-03-01	Trio	yes	2018-08-01	no	NA	no	NA	no	no	HP:0001249; HP:0001256; HP:0001263; HP:0001629; HP:0001631; HP:0001642; HP:0001650; HP:0001682; HP:0002187; HP:0004381; HP:0004415; HP:0010438; HP:0010864; HP:0011622; HP:0011681; HP:0011683; HP:0100543	Intellectual disability; Intellectual disability, mild; Global developmental delay; Ventricular septal defect; Atrial septal defect; Pulmonic stenosis; Aortic valve stenosis; Subvalvular aortic stenosis; Intellectual disability, profound; Supravalvular aortic stenosis; Pulmonary artery stenosis; Abnormal ventricular septum morphology; Intellectual disability, severe; Inlet ventricular septal defe…	1	3	m
2011587	1011583	Exome_Agilent_SureSelect_v6	2019-03-01	Trio	no	NA	no	NA	no	NA	no	no	HP:0000540; HP:0001250; HP:0001263; HP:0001357; HP:0001882; HP:0002069; HP:0002121; HP:0011167; HP:0200134	Hypermetropia; Seizure; Global developmental delay; Plagiocephaly; Leukopenia; Bilateral tonic-clonic seizure; Generalized non-motor (absence) seizure; Focal tonic seizure; Epileptic encephalopathy	1	9	m
2011587	1011583	Exome_BGI_59MB	2019-03-01	Trio	yes	2018-09-01	no	NA	no	NA	no	no	HP:0001217; HP:0001762; HP:0001776; HP:0002804; HP:0006055; HP:0100759; HP:0100760	Clubbing; Talipes equinovarus; Bilateral talipes equinovarus; Arthrogryposis multiplex congenita; Ulnar deviated club hands; Clubbing of fingers; Clubbing of toes	2	prenatal	m
2011587	1011583	Exome_BGI_59MB	2019-03-01	Trio	yes	2018-10-01	no	NA	no	NA	no	no	HP:0000347; HP:0001195; HP:0001561; HP:0002308; HP:0002475; HP:0005180; HP:0007099	Micrognathia; Single umbilical artery; Polyhydramnios; Arnold-Chiari malformation; Myelomeningocele; Tricuspid regurgitation; Arnold-Chiari type I malformation	2	prenatal	m
2011587	1011583	Exome_BGI_59MB	2019-03-01	Trio	yes	2018-10-01	yes	2018-10-01	no	NA	no	no	HP:0001249; HP:0001250; HP:0001256; HP:0001263; HP:0001268; HP:0002187; HP:0002342; HP:0002521; HP:0006887; HP:0006889; HP:0010864; HP:0011097; HP:0011182; HP:0100543; HP:0200134	Intellectual disability; Seizure; Intellectual disability, mild; Global developmental delay; Mental deterioration; Intellectual disability, profound; Intellectual disability, moderate; Hypsarrhythmia; Intellectual disability, progressive; Intellectual disability, borderline; Intellectual disability, severe; Epileptic spasm; Interictal epileptiform activity; Cognitive impairment; Epileptic encepha…	1	2	m
2011587	1011583	Exome_BGI_59MB	2019-03-01	Trio	yes	2018-09-01	no	NA	no	NA	no	no	HP:0001249; HP:0001250; HP:0001256; HP:0001263; HP:0002342; HP:0007359; HP:0010819; HP:0010864; HP:0011097; HP:0200134	Intellectual disability; Seizure; Intellectual disability, mild; Global developmental delay; Intellectual disability, moderate; Focal-onset seizure; Atonic seizure; Intellectual disability, severe; Epileptic spasm; Epileptic encephalopathy	1	25	m
2011587	1011583	Exome_BGI_59MB	2019-03-01	Trio	yes	2018-10-01	yes	2018-09-01	no	NA	no	no	HP:0000218; HP:0000252; HP:0000520; HP:0000664; HP:0000717; HP:0001249; HP:0001250; HP:0001256; HP:0001263; HP:0002187; HP:0002342; HP:0006889; HP:0010864; HP:0011097; HP:0011099; HP:0100543; HP:0100753; HP:0200134	High palate; Microcephaly; Proptosis; Synophrys; Autism; Intellectual disability; Seizure; Intellectual disability, mild; Global developmental delay; Intellectual disability, profound; Intellectual disability, moderate; Intellectual disability, borderline; Intellectual disability, severe; Epileptic spasm; Spastic hemiparesis; Cognitive impairment; Schizophrenia; Epileptic encephalopathy	1	34	m
2011587	1011583	Exome_BGI_59MB	2019-03-01	Trio	yes	2018-09-01	yes	2018-06-01	no	NA	yes	no	HP:0000486; HP:0000527; HP:0000717; HP:0000750; HP:0001249; HP:0001250; HP:0001256; HP:0001263; HP:0001270; HP:0002342; HP:0004322; HP:0006889; HP:0011097; HP:0011182; HP:0100543	Strabismus; Long eyelashes; Autism; Delayed speech and language development; Intellectual disability; Seizure; Intellectual disability, mild; Global developmental delay; Motor delay; Intellectual disability, moderate; Short stature; Intellectual disability, borderline; Epileptic spasm; Interictal epileptiform activity; Cognitive impairment	1	13	w
2011587	1011583	Exome_BGI_59MB	2019-02-01	Duo	yes	2018-09-01	no	NA	no	NA	yes	no	HP:0000252; HP:0000708; HP:0001249; HP:0001250; HP:0001256; HP:0001263; HP:0001344; HP:0001999; HP:0002187; HP:0002342; HP:0002465; HP:0004322; HP:0006957; HP:0010864	Microcephaly; Behavioral abnormality; Intellectual disability; Seizure; Intellectual disability, mild; Global developmental delay; Absent speech; Abnormal facial shape; Intellectual disability, profound; Intellectual disability, moderate; Poor speech; Short stature; Loss of ability to walk; Intellectual disability, severe	1	8	w
2011587	1011583	Exome_BGI_59MB	2019-02-01	Trio	yes	2017-07-01	no	NA	no	NA	no	no	HP:0001250; HP:0002373; HP:0200134	Seizure; Febrile seizure (within the age range of 3 months to 6 years); Epileptic encephalopathy	1	2	w
2011587	1011583	Exome_BGI_59MB	2019-02-01	Trio	yes	2018-03-01	no	NA	no	NA	no	no	HP:0001250; HP:0001339; HP:0002376; HP:0002500; HP:0007103; HP:0011097	Seizure; Lissencephaly; Developmental regression; Abnormal cerebral white matter morphology; Hypointensity of cerebral white matter on MRI; Epileptic spasm	5	14	m
2011587	1011583	Exome_BGI_59MB	2019-02-01	Trio	yes	2018-07-01	no	NA	no	NA	no	no	HP:0000458; HP:0000824; HP:0001507; HP:0001510; HP:0002679; HP:0004322; HP:0010625; HP:0011757	Anosmia; Decreased response to growth hormone stimulation test; Growth abnormality; Growth delay; Abnormal sella turcica morphology; Short stature; Anterior pituitary dysgenesis; Posterior pituitary hypoplasia	4	17	w
2011587	1011583	Exome_BGI_59MB	2019-02-01	Trio	yes	2018-09-01	no	NA	no	NA	no	no	HP:0000252; HP:0000938; HP:0001250; HP:0001256; HP:0001263; HP:0001999; HP:0002187; HP:0002342; HP:0002757; HP:0010864	Microcephaly; Osteopenia; Seizure; Intellectual disability, mild; Global developmental delay; Abnormal facial shape; Intellectual disability, profound; Intellectual disability, moderate; Recurrent fractures; Intellectual disability, severe	1	6	m
2011587	1011583	Exome_BGI_59MB	2019-02-01	Trio	yes	2018-09-01	yes	2018-08-01	no	NA	no	no	HP:0000364; HP:0000365; HP:0000407; HP:0000486; HP:0000709; HP:0000939; HP:0001249; HP:0001250; HP:0001256; HP:0001268; HP:0002069; HP:0002353; HP:0002808; HP:0005978; HP:0006887; HP:0006889; HP:0012714; HP:0100543	Hearing abnormality; Hearing impairment; Sensorineural hearing impairment; Strabismus; Psychosis; Osteoporosis; Intellectual disability; Seizure; Intellectual disability, mild; Mental deterioration; Bilateral tonic-clonic seizure; EEG abnormality; Kyphosis; Type II diabetes mellitus; Intellectual disability, progressive; Intellectual disability, borderline; Severe hearing impairment; Cognitive im…	1	47	m
2011587	1011583	Exome_BGI_59MB	2019-02-01	Trio	yes	2018-04-01	no	NA	no	NA	no	no	HP:0000066; HP:0000252; HP:0000316; HP:0000582; HP:0001263; HP:0002705; HP:0003502; HP:0003510; HP:0004322; HP:0004467; HP:0006660; HP:0008848	Labial hypoplasia; Microcephaly; Hypertelorism; Upslanted palpebral fissure; Global developmental delay; High, narrow palate; Mild short stature; Severe short stature; Short stature; Preauricular pit; Aplastic clavicle; Moderately short stature	1	2	w
2011587	1011583	Exome_BGI_59MB	2019-02-01	Trio	yes	2018-09-01	yes	2018-08-01	no	NA	no	no	HP:0000708; HP:0001249; HP:0001250; HP:0001256; HP:0001263; HP:0001344; HP:0002126; HP:0002342; HP:0002353; HP:0002465; HP:0002650; HP:0006889; HP:0007359; HP:0012443	Behavioral abnormality; Intellectual disability; Seizure; Intellectual disability, mild; Global developmental delay; Absent speech; Polymicrogyria; Intellectual disability, moderate; EEG abnormality; Poor speech; Scoliosis; Intellectual disability, borderline; Focal-onset seizure; Abnormality of brain morphology	1	31	m
2011587	1011583	Exome_BGI_59MB	2019-02-01	Trio	yes	2017-10-01	yes	2017-09-01	no	NA	no	no	HP:0001249; HP:0001256; HP:0001263; HP:0001357; HP:0001999; HP:0002342; HP:0006889; HP:0011342; HP:0100543	Intellectual disability; Intellectual disability, mild; Global developmental delay; Plagiocephaly; Abnormal facial shape; Intellectual disability, moderate; Intellectual disability, borderline; Mild global developmental delay; Cognitive impairment	1	2	w
2011587	1011583	Exome_BGI_59MB	2019-02-01	Trio	yes	2018-09-01	yes	2018-05-01	no	NA	no	no	HP:0001249; HP:0001250; HP:0001272; HP:0001371; HP:0002075; HP:0002136; HP:0002353; HP:0002373; HP:0002808; HP:0007359; HP:0011171; HP:0012385; HP:0030084; HP:0100490	Intellectual disability; Seizure; Cerebellar atrophy; Flexion contracture; Dysdiadochokinesis; Broad-based gait; EEG abnormality; Febrile seizure (within the age range of 3 months to 6 years); Kyphosis; Focal-onset seizure; Simple febrile seizure; Camptodactyly; Clinodactyly; Camptodactyly of finger	1	64	m
2011587	1011583	Exome_BGI_59MB	2019-02-01	Trio	yes	2019-12-01	no	NA	no	NA	no	no	HP:0000026; HP:0000044; HP:0000126; HP:0000135; HP:0000815; HP:0000824; HP:0001252; HP:0001510; HP:0003498; HP:0003508; HP:0008639; HP:0008848; HP:0008873; HP:0008929; HP:0008936; HP:0010884	Male hypogonadism; Hypogonadotropic hypogonadism; Hydronephrosis; Hypogonadism; Hypergonadotropic hypogonadism; Decreased response to growth hormone stimulation test; Hypotonia; Growth delay; Disproportionate short stature; Proportionate short stature; Gonadal hypoplasia; Moderately short stature; Disproportionate short-limb short stature; Asymmetric short stature; Muscular hypotonia of the trunk…	4	3	m
2011587	1011583	Exome_BGI_59MB	2019-02-01	Trio	yes	2018-06-01	no	NA	no	NA	no	no	HP:0001269; HP:0001324; HP:0002120; HP:0002169; HP:0002275; HP:0002311; HP:0002333; HP:0004374; HP:0007010; HP:0007373; HP:0011443; HP:0012104	Hemiparesis; Muscle weakness; Cerebral cortical atrophy; Clonus; Poor motor coordination; Incoordination; Motor deterioration; Hemiplegia/hemiparesis; Poor fine motor coordination; Motor neuron atrophy; Abnormality of coordination; Parietal cortical atrophy	3	32	m
2011587	1011583	Exome_BGI_59MB	2019-02-01	Trio	yes	2018-08-01	no	NA	no	NA	no	no	HP:0000717; HP:0001249; HP:0001263; HP:0007359; HP:0032794; HP:0100543	Autism; Intellectual disability; Global developmental delay; Focal-onset seizure; Myoclonic seizure; Cognitive impairment	1	15	m
2011587	1011583	Exome_BGI_59MB	2019-02-01	Trio	yes	2018-06-01	no	NA	no	NA	no	no	HP:0001250	Seizure	1	1	w
2011587	1011583	Exome_BGI_59MB	2019-02-01	Trio	yes	2018-08-01	no	NA	no	NA	no	no	HP:0000252; HP:0001392; HP:0001399; HP:0001410; HP:0001508; HP:0001510; HP:0001525; HP:0001635; HP:0001892; HP:0001943; HP:0002239; HP:0002584; HP:0006554; HP:0006583; HP:0011029	Microcephaly; Abnormality of the liver; Hepatic failure; Decreased liver function; Failure to thrive; Growth delay; Severe failure to thrive; Congestive heart failure; Abnormal bleeding; Hypoglycemia; Gastrointestinal hemorrhage; Intestinal bleeding; Acute hepatic failure; Fatal liver failure in infancy; Internal hemorrhage	4	7	m
2011587	1011583	Exome_BGI_59MB	2019-02-01	Trio	yes	2018-08-01	no	NA	no	NA	yes	no	HP:0000252; HP:0001249; HP:0001252; HP:0001263; HP:0001270; HP:0002019	Microcephaly; Intellectual disability; Hypotonia; Global developmental delay; Motor delay; Constipation	1	6	m
2011587	1011583	Exome_BGI_59MB	2019-02-01	Trio	yes	2018-08-01	no	NA	no	NA	no	no	HP:0000252; HP:0000364; HP:0000365; HP:0000407; HP:0000410; HP:0000736; HP:0001249; HP:0001250; HP:0001263; HP:0001268; HP:0002187; HP:0002342; HP:0002353; HP:0002500; HP:0002719; HP:0007165; HP:0010864; HP:0011097; HP:0012157; HP:0012712; HP:0012713; HP:0100543	Microcephaly; Hearing abnormality; Hearing impairment; Sensorineural hearing impairment; Mixed hearing impairment; Short attention span; Intellectual disability; Seizure; Global developmental delay; Mental deterioration; Intellectual disability, profound; Intellectual disability, moderate; EEG abnormality; Abnormal cerebral white matter morphology; Recurrent infections; Periventricular heterotopi…	1	11	m
2011587	1011583	Exome_BGI_59MB	2019-02-01	Trio	no	NA	no	NA	no	NA	yes	no	HP:0000252; HP:0001250; HP:0002126; HP:0002283; HP:0012444	Microcephaly; Seizure; Polymicrogyria; Global brain atrophy; Brain atrophy	1	1	w
2011587	1011583	Exome_BGI_59MB	2019-02-01	Trio	yes	2018-07-01	no	NA	no	NA	no	no	HP:0001249; HP:0001263; HP:0001270; HP:0001903; HP:0002133; HP:0002187; HP:0002342; HP:0010864; HP:0011097; HP:0011182; HP:0011343; HP:0011344; HP:0012736; HP:0012758; HP:0100502; HP:0100543; HP:0200134	Intellectual disability; Global developmental delay; Motor delay; Anemia; Status epilepticus; Intellectual disability, profound; Intellectual disability, moderate; Intellectual disability, severe; Epileptic spasm; Interictal epileptiform activity; Moderate global developmental delay; Severe global developmental delay; Profound global developmental delay; Neurodevelopmental delay; Vitamin B12 defi…	1	9	m
2011587	1011583	Exome_BGI_59MB	2019-02-01	Trio	no	NA	no	NA	no	NA	yes	no	HP:0001638; HP:0001655; HP:0002194; HP:0011599; HP:0011623; HP:0011648; HP:0011664; HP:0012817	Cardiomyopathy; Patent foramen ovale; Delayed gross motor development; Mesocardia; Muscular ventricular septal defect; Patent ductus arteriosus after birth at term; Left ventricular noncompaction cardiomyopathy; Noncompaction cardiomyopathy	1	1	m
2011587	1011583	Exome_BGI_59MB	2019-02-01	Trio	yes	2018-08-01	no	NA	no	NA	no	no	HP:0001263; HP:0002069; HP:0002133; HP:0011097; HP:0011182; HP:0011198; HP:0011200; HP:0012758; HP:0200134	Global developmental delay; Bilateral tonic-clonic seizure; Status epilepticus; Epileptic spasm; Interictal epileptiform activity; EEG with generalized epileptiform discharges; EEG with generalized polymorphic epileptiform discharges; Neurodevelopmental delay; Epileptic encephalopathy	1	1	m
2011587	1011583	Exome_BGI_59MB	2019-02-01	Trio	yes	2018-08-01	no	NA	no	NA	no	no	HP:0000718; HP:0000750; HP:0001249; HP:0001263; HP:0001344; HP:0002069; HP:0002121; HP:0011147; HP:0100710	Aggressive behavior; Delayed speech and language development; Intellectual disability; Global developmental delay; Absent speech; Bilateral tonic-clonic seizure; Generalized non-motor (absence) seizure; Typical absence seizure; Impulsivity	1	18	m
2011587	1011583	Exome_BGI_59MB	2019-02-01	Trio	no	NA	no	NA	no	NA	no	no	HP:0001250; HP:0002121	Seizure; Generalized non-motor (absence) seizure	1	5	m
2011587	1011583	Exome_BGI_59MB	2019-02-01	Trio	yes	2018-08-01	yes	2018-08-01	no	NA	no	no	HP:0001249; HP:0001256; HP:0001263; HP:0002121; HP:0002133; HP:0002342; HP:0006889; HP:0011097; HP:0012758; HP:0200134	Intellectual disability; Intellectual disability, mild; Global developmental delay; Generalized non-motor (absence) seizure; Status epilepticus; Intellectual disability, moderate; Intellectual disability, borderline; Epileptic spasm; Neurodevelopmental delay; Epileptic encephalopathy	1	10	m
2011587	1011583	Exome_BGI_59MB	2019-02-01	Trio	yes	2018-07-01	yes	2018-04-01	no	NA	no	no	HP:0000736; HP:0000750; HP:0001250; HP:0001263; HP:0002384; HP:0007018; HP:0007359	Short attention span; Delayed speech and language development; Seizure; Global developmental delay; Focal impaired awareness seizure; Attention deficit hyperactivity disorder; Focal-onset seizure	1	12	m
2011587	1011583	Exome_BGI_59MB	2019-02-01	Trio	yes	2018-07-01	no	NA	no	NA	yes	no	HP:0001249; HP:0001263; HP:0002133; HP:0002187; HP:0002301; HP:0002342; HP:0010864; HP:0011097; HP:0011099; HP:0011182; HP:0100543; HP:0200134	Intellectual disability; Global developmental delay; Status epilepticus; Intellectual disability, profound; Hemiplegia; Intellectual disability, moderate; Intellectual disability, severe; Epileptic spasm; Spastic hemiparesis; Interictal epileptiform activity; Cognitive impairment; Epileptic encephalopathy	1	4	m
2011587	1011583	Exome_BGI_59MB	2019-01-01	Trio	yes	2018-08-01	no	NA	no	NA	no	no	HP:0001249; HP:0001250; HP:0002500; HP:0002538; HP:0007165; HP:0007314; HP:0010818; HP:0010819; HP:0010993; HP:0011169; HP:0100543	Intellectual disability; Seizure; Abnormal cerebral white matter morphology; Abnormal cerebral cortex morphology; Periventricular heterotopia; White matter neuronal heterotopia; Generalized tonic seizure; Atonic seizure; Abnormality of the cerebral subcortex; Generalized clonic seizure; Cognitive impairment	1	9	w
2011587	1011583	Exome_BGI_59MB	2019-01-01	Trio	yes	2018-10-01	no	NA	no	NA	yes	no	HP:0001249; HP:0001250; HP:0001256; HP:0001263; HP:0001265; HP:0001270; HP:0002180; HP:0002187; HP:0002342; HP:0006887; HP:0006889; HP:0007281; HP:0010864; HP:0012469; HP:0200134	Intellectual disability; Seizure; Intellectual disability, mild; Global developmental delay; Hyporeflexia; Motor delay; Neurodegeneration; Intellectual disability, profound; Intellectual disability, moderate; Intellectual disability, progressive; Intellectual disability, borderline; Developmental stagnation; Intellectual disability, severe; Infantile spasms; Epileptic encephalopathy	1	0	w
2011587	1011583	Exome_Agilent_SureSelect_v6	2019-01-01	Trio	no	NA	no	NA	no	NA	yes	no	HP:0001250; HP:0001298; HP:0002069; HP:0002121; HP:0002123; HP:0002197; HP:0002266; HP:0002373; HP:0002384; HP:0006846; HP:0007239; HP:0007335; HP:0007359; HP:0010818; HP:0010819; HP:0011097; HP:0011145; HP:0011153; HP:0011167; HP:0011170; HP:0011182; HP:0031165; HP:0200134	Seizure; Encephalopathy; Bilateral tonic-clonic seizure; Generalized non-motor (absence) seizure; Generalized myoclonic seizure; Generalized-onset seizure; Focal clonic seizure; Febrile seizure (within the age range of 3 months to 6 years); Focal impaired awareness seizure; Acute encephalopathy; Congenital encephalopathy; Recurrent encephalopathy; Focal-onset seizure; Generalized tonic seizure; A…	1	7	w
2011587	1011583	Exome_BGI_59MB	2019-01-01	Trio	yes	2018-07-01	no	NA	no	NA	no	no	HP:0000479; HP:0000630; HP:0001274; HP:0002126; HP:0002190; HP:0007858; HP:0007863; HP:0011097; HP:0200134	Abnormal retinal morphology; Abnormal retinal artery morphology; Agenesis of corpus callosum; Polymicrogyria; Choroid plexus cyst; Chorioretinal lacunae; Retinal lesions; Epileptic spasm; Epileptic encephalopathy	1	6	w
2011587	1011583	Exome_BGI_59MB	2019-01-01	Trio	yes	2018-02-01	yes	2018-01-01	no	NA	yes	no	HP:0000356; HP:0000377; HP:0001249; HP:0001252; HP:0001256; HP:0001270; HP:0002194; HP:0010862	Abnormality of the outer ear; Abnormality of the pinna; Intellectual disability; Hypotonia; Intellectual disability, mild; Motor delay; Delayed gross motor development; Delayed fine motor development	1	1	w
2011587	1011583	Exome_Agilent_SureSelect_v6	2019-01-01	Trio	yes	2019-01-01	no	NA	no	NA	no	no	HP:0000252; HP:0000750; HP:0001249; HP:0001250; HP:0001256; HP:0001263; HP:0001270; HP:0001298; HP:0001510; HP:0002123; HP:0002194; HP:0002197; HP:0002342; HP:0006846; HP:0006889; HP:0007335; HP:0010819; HP:0010864; HP:0011343; HP:0011968; HP:0012736; HP:0100543	Microcephaly; Delayed speech and language development; Intellectual disability; Seizure; Intellectual disability, mild; Global developmental delay; Motor delay; Encephalopathy; Growth delay; Generalized myoclonic seizure; Delayed gross motor development; Generalized-onset seizure; Intellectual disability, moderate; Acute encephalopathy; Intellectual disability, borderline; Recurrent encephalopath…	1	15	m
2011587	1011583	Exome_BGI_59MB	2019-01-01	Trio	yes	2017-10-01	no	NA	no	NA	yes	no	HP:0001250; HP:0002197; HP:0010818; HP:0010845; HP:0011169; HP:0011182	Seizure; Generalized-onset seizure; Generalized tonic seizure; EEG with generalized slow activity; Generalized clonic seizure; Interictal epileptiform activity	1	2	w
2011587	1011583	Exome_BGI_59MB	2019-01-01	Trio	yes	2018-07-01	no	NA	no	NA	no	no	HP:0001249; HP:0001263; HP:0002133; HP:0002187; HP:0002342; HP:0010864; HP:0011097; HP:0011182; HP:0100543; HP:0200134	Intellectual disability; Global developmental delay; Status epilepticus; Intellectual disability, profound; Intellectual disability, moderate; Intellectual disability, severe; Epileptic spasm; Interictal epileptiform activity; Cognitive impairment; Epileptic encephalopathy	1	4	w
2011587	1011583	Exome_BGI_59MB	2019-01-01	Trio	yes	2018-07-01	yes	2018-08-01	no	NA	no	yes	HP:0001249; HP:0001252; HP:0001256; HP:0001263; HP:0002015; HP:0002187; HP:0002342; HP:0004325; HP:0008936; HP:0008947; HP:0010864; HP:0200136	Intellectual disability; Hypotonia; Intellectual disability, mild; Global developmental delay; Dysphagia; Intellectual disability, profound; Intellectual disability, moderate; Decreased body weight; Muscular hypotonia of the trunk; Infantile muscular hypotonia; Intellectual disability, severe; Oral-pharyngeal dysphagia	1	2	m
2011587	1011583	Exome_BGI_59MB	2019-01-01	Trio	yes	2018-07-01	no	NA	no	NA	yes	no	HP:0000252; HP:0001249; HP:0001250; HP:0001263; HP:0003429; HP:0006808; HP:0007105; HP:0011097; HP:0012469; HP:0012754; HP:0200134	Microcephaly; Intellectual disability; Seizure; Global developmental delay; CNS hypomyelination; Cerebral hypomyelination; Infantile encephalopathy; Epileptic spasm; Infantile spasms; CNS hypermyelination; Epileptic encephalopathy	1	10	m
2011587	1011583	Exome_BGI_59MB	2019-01-01	Trio	yes	2018-07-01	no	NA	no	NA	no	no	HP:0000232; HP:0000252; HP:0000486; HP:0000545; HP:0000717; HP:0001249; HP:0001252; HP:0001263; HP:0001268; HP:0001763; HP:0002187; HP:0002342; HP:0005627; HP:0005863; HP:0009370; HP:0009373; HP:0010864; HP:0011003; HP:0030084; HP:0100543	Everted lower lip vermilion; Microcephaly; Strabismus; Myopia; Autism; Intellectual disability; Hypotonia; Global developmental delay; Mental deterioration; Pes planus; Intellectual disability, profound; Intellectual disability, moderate; Type D brachydactyly; Type E brachydactyly; Type A brachydactyly; Type C brachydactyly; Intellectual disability, severe; High myopia; Clinodactyly; Cognitive im…	1	8	m
2011587	1011583	Exome_BGI_59MB	2019-01-01	Trio	yes	2018-07-01	yes	2018-06-01	no	NA	no	no	HP:0000819; HP:0000825; HP:0000842; HP:0001263; HP:0001952; HP:0004924; HP:0005978; HP:0008283; HP:0009124; HP:0009126; HP:0011014; HP:0100651	Diabetes mellitus; Hyperinsulinemic hypoglycemia; Hyperinsulinemia; Global developmental delay; Glucose intolerance; Abnormal oral glucose tolerance; Type II diabetes mellitus; Fasting hyperinsulinemia; Abnormal adipose tissue morphology; Increased adipose tissue; Abnormal glucose homeostasis; Type I diabetes mellitus	1	7	m
2011587	1011583	Exome_BGI_59MB	2019-01-01	Trio	yes	2017-05-01	no	NA	no	NA	yes	no	HP:0000717; HP:0001249; HP:0001250; HP:0001263; HP:0001513; HP:0002591; HP:0004324	Autism; Intellectual disability; Seizure; Global developmental delay; Obesity; Polyphagia; Increased body weight	1	11	w
2011587	1011583	Exome_BGI_59MB	2019-01-01	Duo	yes	2018-07-01	no	NA	no	NA	no	no	HP:0000252; HP:0000486; HP:0001249; HP:0001256; HP:0002136; HP:0002187; HP:0002342; HP:0002353; HP:0010864; HP:0100543	Microcephaly; Strabismus; Intellectual disability; Intellectual disability, mild; Broad-based gait; Intellectual disability, profound; Intellectual disability, moderate; EEG abnormality; Intellectual disability, severe; Cognitive impairment	1	4	w
2011587	1011583	Exome_BGI_59MB	2019-01-01	Trio	yes	2018-07-01	no	NA	no	NA	no	no	HP:0000717; HP:0000924; HP:0001155; HP:0002650; HP:0002652; HP:0002751; HP:0002943; HP:0004626; HP:0011097	Autism; Abnormality of the skeletal system; Abnormality of the hand; Scoliosis; Skeletal dysplasia; Kyphoscoliosis; Thoracic scoliosis; Lumbar scoliosis; Epileptic spasm	1	12	m
2011587	1011583	Exome_BGI_59MB	2019-01-01	Trio	yes	2018-07-01	no	NA	no	NA	no	no	HP:0001249; HP:0001256; HP:0001263; HP:0001513; HP:0002342; HP:0100543	Intellectual disability; Intellectual disability, mild; Global developmental delay; Obesity; Intellectual disability, moderate; Cognitive impairment	1	11	m
2011587	1011583	Exome_BGI_59MB	2019-01-01	Trio	yes	2017-11-01	yes	2018-05-01	no	NA	no	no	HP:0000571; HP:0001252; HP:0001270; HP:0002019; HP:0002066; HP:0002072; HP:0002078; HP:0003691; HP:0008598	Hypometric saccades; Hypotonia; Motor delay; Constipation; Gait ataxia; Chorea; Truncal ataxia; Scapular winging; Mild conductive hearing impairment	3	3	m
2011587	1011583	Exome_BGI_59MB	2019-01-01	Trio	yes	2018-02-01	yes	2017-11-01	no	NA	no	no	HP:0000079; HP:0001252; HP:0001270; HP:0001543; HP:0002194; HP:0002566; HP:0003202; HP:0003560	Abnormality of the urinary system; Hypotonia; Motor delay; Gastroschisis; Delayed gross motor development; Intestinal malrotation; Skeletal muscle atrophy; Muscular dystrophy	1	3	w
2011587	1011583	Exome_BGI_59MB	2019-01-01	Trio	yes	2018-06-01	yes	2018-07-01	no	NA	no	no	HP:0000252; HP:0000735; HP:0000750; HP:0001249; HP:0001256; HP:0001263; HP:0001511; HP:0002342; HP:0002474; HP:0010863; HP:0012434	Microcephaly; Impaired social interactions; Delayed speech and language development; Intellectual disability; Intellectual disability, mild; Global developmental delay; Intrauterine growth retardation; Intellectual disability, moderate; Expressive language delay; Receptive language delay; Delayed social development	1	5	m
2011587	1011583	Exome_BGI_59MB	2019-01-01	Trio	yes	2018-07-01	no	NA	no	NA	yes	no	HP:0000248; HP:0000750; HP:0001249; HP:0001250; HP:0001252; HP:0001263; HP:0001288; HP:0001511; HP:0004322	Brachycephaly; Delayed speech and language development; Intellectual disability; Seizure; Hypotonia; Global developmental delay; Gait disturbance; Intrauterine growth retardation; Short stature	1	10	m
2011587	1011583	Exome_BGI_59MB	2019-01-01	Trio	yes	2018-07-01	no	NA	no	NA	no	no	HP:0000365; HP:0000405; HP:0000407; HP:0001249; HP:0001263; HP:0001511; HP:0002133; HP:0002187; HP:0002342; HP:0004322; HP:0005101; HP:0008513; HP:0008591; HP:0008619; HP:0008625; HP:0010841; HP:0010864; HP:0011097; HP:0011185; HP:0011192; HP:0011193; HP:0012714; HP:0100543	Hearing impairment; Conductive hearing impairment; Sensorineural hearing impairment; Intellectual disability; Global developmental delay; Intrauterine growth retardation; Status epilepticus; Intellectual disability, profound; Intellectual disability, moderate; Short stature; High-frequency hearing impairment; Bilateral conductive hearing impairment; Congenital conductive hearing impairment; Bilat…	1	11	m
2011587	1011583	Exome_BGI_59MB	2019-01-01	Trio	yes	2018-03-01	no	NA	no	NA	no	no	HP:0001263; HP:0002133; HP:0002373; HP:0011097; HP:0200134	Global developmental delay; Status epilepticus; Febrile seizure (within the age range of 3 months to 6 years); Epileptic spasm; Epileptic encephalopathy	1	9	m
2011587	1011583	Exome_Agilent_SureSelect_v6	2018-12-01	Trio	yes	2018-11-01	no	NA	no	NA	no	no	HP:0001250; HP:0002069; HP:0002121; HP:0002123; HP:0002133; HP:0002266; HP:0002349; HP:0002353; HP:0002384; HP:0002521; HP:0007359; HP:0011097; HP:0011145; HP:0011147; HP:0011153; HP:0011167; HP:0012469; HP:0031165; HP:0200134	Seizure; Bilateral tonic-clonic seizure; Generalized non-motor (absence) seizure; Generalized myoclonic seizure; Status epilepticus; Focal clonic seizure; Focal aware seizure; EEG abnormality; Focal impaired awareness seizure; Hypsarrhythmia; Focal-onset seizure; Epileptic spasm; Symptomatic seizures; Typical absence seizure; Focal motor seizure; Focal tonic seizure; Infantile spasms; Multifocal …	1	0	w
2011587	1011583	Exome_BGI_59MB	2018-12-01	Duo	yes	2017-12-01	no	NA	no	NA	no	no	HP:0000256; HP:0000717; HP:0000957; HP:0001249; HP:0001256; HP:0001263; HP:0001344; HP:0001875; HP:0002119; HP:0002342; HP:0002721; HP:0011968	Macrocephaly; Autism; Cafe-au-lait spot; Intellectual disability; Intellectual disability, mild; Global developmental delay; Absent speech; Neutropenia; Ventriculomegaly; Intellectual disability, moderate; Immunodeficiency; Feeding difficulties	1	6	m
2011587	1011583	Exome_Agilent_SureSelect_v6	2018-12-01	Trio	no	NA	no	NA	no	NA	yes	no	HP:0001250; HP:0002123; HP:0200134	Seizure; Generalized myoclonic seizure; Epileptic encephalopathy	1	0	w
2011587	1011583	Exome_BGI_59MB	2018-12-01	Trio	yes	2018-06-01	yes	2018-04-01	no	NA	no	no	HP:0000286; HP:0001250; HP:0007359; HP:0011166; HP:0011185; HP:0011342	Epicanthus; Seizure; Focal-onset seizure; Focal myoclonic seizure; EEG with focal epileptiform discharges; Mild global developmental delay	1	4	m
2011587	1011583	Exome_BGI_59MB	2018-12-01	Trio	yes	2018-06-01	no	NA	no	NA	no	no	HP:0000047; HP:0000252; HP:0000325; HP:0000368; HP:0000407; HP:0001263; HP:0001762; HP:0002650; HP:0004322	Hypospadias; Microcephaly; Triangular face; Low-set, posteriorly rotated ears; Sensorineural hearing impairment; Global developmental delay; Talipes equinovarus; Scoliosis; Short stature	1	6	m
2011587	1011583	Exome_BGI_59MB	2018-12-01	Trio	yes	2018-06-01	yes	2019-03-01	no	NA	no	no	HP:0000160; HP:0001249; HP:0001263; HP:0006349; HP:0100543	Narrow mouth; Intellectual disability; Global developmental delay; Agenesis of permanent teeth; Cognitive impairment	1	14	m
2011587	1011583	Exome_BGI_59MB	2018-12-01	Trio	yes	2018-06-01	yes	2019-04-01	no	NA	no	no	HP:0001250; HP:0001263; HP:0002353; HP:0002521; HP:0010818; HP:0011097	Seizure; Global developmental delay; EEG abnormality; Hypsarrhythmia; Generalized tonic seizure; Epileptic spasm	1	1	m
2011587	1011583	Exome_BGI_59MB	2018-12-01	Trio	yes	2018-12-01	no	NA	no	NA	no	no	HP:0000256; HP:0001250; HP:0001263; HP:0002126; HP:0002353; HP:0002521; HP:0007206; HP:0012443; HP:0012469	Macrocephaly; Seizure; Global developmental delay; Polymicrogyria; EEG abnormality; Hypsarrhythmia; Hemimegalencephaly; Abnormality of brain morphology; Infantile spasms	1	1	w
2011587	1011583	Exome_BGI_59MB	2018-12-01	Trio	yes	2018-06-01	no	NA	no	NA	no	no	HP:0001250; HP:0001317; HP:0002197; HP:0002353; HP:0002521; HP:0011097	Seizure; Abnormal cerebellum morphology; Generalized-onset seizure; EEG abnormality; Hypsarrhythmia; Epileptic spasm	1	1	m
2011587	1011583	Exome_BGI_59MB	2018-12-01	Trio	yes	2018-02-01	no	NA	no	NA	yes	no	HP:0001249; HP:0001250; HP:0001263; HP:0001999; HP:0004322; HP:0100543	Intellectual disability; Seizure; Global developmental delay; Abnormal facial shape; Short stature; Cognitive impairment	1	9	m
2011587	1011583	Exome_Agilent_SureSelect_v6	2018-12-01	Trio	yes	2018-11-01	yes	2019-05-01	no	NA	no	no	HP:0000252; HP:0000338; HP:0001000; HP:0001257; HP:0001274; HP:0001507; HP:0001508; HP:0001510; HP:0001525; HP:0001531; HP:0001939; HP:0002179; HP:0002353; HP:0003115; HP:0004322; HP:0005135; HP:0011042; HP:0011968; HP:0012444; HP:0012762; HP:0025429; HP:0025430; HP:0031063; HP:0031884; HP:0200017; HP:0200046	Microcephaly; Hypomimic face; Abnormality of skin pigmentation; Spasticity; Agenesis of corpus callosum; Growth abnormality; Failure to thrive; Growth delay; Severe failure to thrive; Failure to thrive in infancy; Abnormality of metabolism/homeostasis; Opisthotonus; EEG abnormality; Abnormal EKG; Short stature; Abnormal T-wave; Abnormal blood potassium concentration; Feeding difficulties; Brain a…	1	0	m
2011587	1011583	Exome_BGI_59MB	2018-12-01	Trio	yes	2018-05-01	no	NA	no	NA	yes	no	HP:0000717; HP:0000729; HP:0000733; HP:0001249; HP:0001250; HP:0002069; HP:0002121; HP:0002123; HP:0011097; HP:0200134	Autism; Autistic behavior; Stereotypy; Intellectual disability; Seizure; Bilateral tonic-clonic seizure; Generalized non-motor (absence) seizure; Generalized myoclonic seizure; Epileptic spasm; Epileptic encephalopathy	1	16	w
2011587	1011583	Exome_BGI_59MB	2018-12-01	Trio	no	NA	no	NA	no	NA	no	no	HP:0000365; HP:0001263; HP:0002197; HP:0012469; HP:0200134	Hearing impairment; Global developmental delay; Generalized-onset seizure; Infantile spasms; Epileptic encephalopathy	1	7	m
2011587	1011583	Exome_BGI_59MB	2018-12-01	Trio	yes	2018-09-01	no	NA	no	NA	no	no	HP:0000252; HP:0001249; HP:0001250; HP:0001256; HP:0001263; HP:0001290; HP:0001344; HP:0002019; HP:0002187; HP:0002342; HP:0002353; HP:0002465; HP:0002540; HP:0004322; HP:0010864	Microcephaly; Intellectual disability; Seizure; Intellectual disability, mild; Global developmental delay; Generalized hypotonia; Absent speech; Constipation; Intellectual disability, profound; Intellectual disability, moderate; EEG abnormality; Poor speech; Inability to walk; Short stature; Intellectual disability, severe	1	3	w
2011587	1011583	Exome_BGI_59MB	2018-12-01	Trio	yes	2018-08-01	yes	2018-08-01	no	NA	no	no	HP:0001161; HP:0002126; HP:0002269; HP:0002536; HP:0010442	Hand polydactyly; Polymicrogyria; Abnormality of neuronal migration; Abnormal cortical gyration; Polydactyly	2	31	w
2011587	1011583	Exome_BGI_59MB	2018-12-01	Trio	yes	2018-06-01	no	NA	no	NA	no	no	HP:0001249; HP:0001250; HP:0001263; HP:0001999; HP:0002342; HP:0010864; HP:0200134	Intellectual disability; Seizure; Global developmental delay; Abnormal facial shape; Intellectual disability, moderate; Intellectual disability, severe; Epileptic encephalopathy	1	14	w
2011587	1011583	Exome_BGI_59MB	2018-12-01	Single	no	NA	no	NA	no	NA	no	no	HP:0000252; HP:0000618; HP:0001249; HP:0001250; HP:0001256; HP:0001263; HP:0001290; HP:0001336; HP:0002342; HP:0005484; HP:0006889; HP:0010864; HP:0011451; HP:0040196; HP:0100543	Microcephaly; Blindness; Intellectual disability; Seizure; Intellectual disability, mild; Global developmental delay; Generalized hypotonia; Myoclonus; Intellectual disability, moderate; Secondary microcephaly; Intellectual disability, borderline; Intellectual disability, severe; Primary microcephaly; Mild microcephaly; Cognitive impairment	1	1	m
2011587	1011583	Exome_Agilent_SureSelect_v6	2018-12-01	Trio	yes	2018-10-01	yes	2018-10-01	no	NA	no	no	HP:0000708; HP:0000717; HP:0000729; HP:0000750; HP:0001249; HP:0001256; HP:0001263; HP:0002275; HP:0002311; HP:0002370; HP:0006889; HP:0007010; HP:0011443; HP:0100543	Behavioral abnormality; Autism; Autistic behavior; Delayed speech and language development; Intellectual disability; Intellectual disability, mild; Global developmental delay; Poor motor coordination; Incoordination; Poor coordination; Intellectual disability, borderline; Poor fine motor coordination; Abnormality of coordination; Cognitive impairment	1	5	w
2011587	1011583	Exome_BGI_59MB	2018-11-01	Trio	yes	2018-06-01	no	NA	no	NA	no	no	HP:0000364; HP:0000365; HP:0000708; HP:0001249; HP:0001256; HP:0001263; HP:0001344; HP:0001770; HP:0001999; HP:0002342; HP:0004691; HP:0010864	Hearing abnormality; Hearing impairment; Behavioral abnormality; Intellectual disability; Intellectual disability, mild; Global developmental delay; Absent speech; Toe syndactyly; Abnormal facial shape; Intellectual disability, moderate; 2-3 toe syndactyly; Intellectual disability, severe	1	7	m
2011587	1011583	Exome_BGI_59MB	2018-11-01	Trio	yes	2018-06-01	yes	2018-08-01	no	NA	no	no	HP:0000356; HP:0000366; HP:0000419; HP:0000420; HP:0000568; HP:0000598; HP:0000670; HP:0001273; HP:0001274; HP:0001339; HP:0001773; HP:0002079; HP:0002266; HP:0007359; HP:0007371; HP:0009746; HP:0009901; HP:0009936; HP:0010741; HP:0011099; HP:0011167; HP:0011800; HP:0100830; HP:0400005	Abnormality of the outer ear; Abnormality of the nose; Abnormality of the nasal septum; Short nasal septum; Microphthalmia; Abnormality of the ear; Carious teeth; Abnormal corpus callosum morphology; Agenesis of corpus callosum; Lissencephaly; Short foot; Hypoplasia of the corpus callosum; Focal clonic seizure; Focal-onset seizure; Corpus callosum atrophy; Thick nasal septum; Crumpled ear; Narrow…	1	32	w
2011587	1011583	Exome_BGI_59MB	2018-11-01	Trio	yes	2018-05-01	no	NA	no	NA	no	no	HP:0002353; HP:0010843; HP:0011097; HP:0011185	EEG abnormality; EEG with focal slow activity; Epileptic spasm; EEG with focal epileptiform discharges	1	1	m
2011587	1011583	Exome_BGI_59MB	2018-11-01	Duo	yes	2018-06-01	no	NA	no	NA	no	no	HP:0000252; HP:0000998; HP:0001249; HP:0001256; HP:0001263; HP:0001273; HP:0001274; HP:0002342; HP:0002719; HP:0004322; HP:0010864; HP:0011968	Microcephaly; Hypertrichosis; Intellectual disability; Intellectual disability, mild; Global developmental delay; Abnormal corpus callosum morphology; Agenesis of corpus callosum; Intellectual disability, moderate; Recurrent infections; Short stature; Intellectual disability, severe; Feeding difficulties	1	9	w
2011587	1011583	Exome_BGI_59MB	2018-11-01	Trio	yes	2018-06-01	no	NA	no	NA	yes	no	HP:0000736; HP:0001250; HP:0001251; HP:0001260; HP:0001263; HP:0007018; HP:0007359	Short attention span; Seizure; Ataxia; Dysarthria; Global developmental delay; Attention deficit hyperactivity disorder; Focal-onset seizure	1	15	w
2011587	1011583	Exome_BGI_59MB	2018-11-01	Trio	yes	2018-08-01	no	NA	no	NA	no	no	HP:0003510; HP:0004322; HP:0005616	Severe short stature; Short stature; Accelerated skeletal maturation	4	5	m
2011587	1011583	Exome_BGI_59MB	2018-11-01	Trio	yes	2018-06-01	yes	2018-06-01	no	NA	no	no	HP:0001251; HP:0001279; HP:0001629; HP:0001647; HP:0001943; HP:0004383; HP:0010438; HP:0011342; HP:0011560	Ataxia; Syncope; Ventricular septal defect; Bicuspid aortic valve; Hypoglycemia; Hypoplastic left heart; Abnormal ventricular septum morphology; Mild global developmental delay; Mitral atresia	1	6	w
2011587	1011583	Exome_BGI_59MB	2018-11-01	Trio	yes	2018-06-01	yes	2018-06-01	no	NA	no	no	HP:0001263; HP:0001635; HP:0001655; HP:0001999; HP:0002948; HP:0003305; HP:0003468; HP:0008465	Global developmental delay; Congestive heart failure; Patent foramen ovale; Abnormal facial shape; Vertebral fusion; Block vertebrae; Abnormal vertebral morphology; Absent vertebra	1	2	m
2011587	1011583	Exome_BGI_59MB	2018-11-01	Trio	yes	2018-05-01	no	NA	no	NA	no	no	HP:0001249; HP:0001250; HP:0001256; HP:0001263; HP:0002078; HP:0002187; HP:0002342; HP:0002384; HP:0010864; HP:0011167; HP:0012469	Intellectual disability; Seizure; Intellectual disability, mild; Global developmental delay; Truncal ataxia; Intellectual disability, profound; Intellectual disability, moderate; Focal impaired awareness seizure; Intellectual disability, severe; Focal tonic seizure; Infantile spasms	1	5	m
2011587	1011583	Exome_BGI_59MB	2018-11-01	Trio	yes	2018-01-01	no	NA	no	NA	no	no	HP:0000572; HP:0001249; HP:0001250; HP:0001252; HP:0001263; HP:0001578; HP:0002069; HP:0002104; HP:0002123; HP:0002353; HP:0010864; HP:0011180; HP:0011196; HP:0012469; HP:0100543	Visual loss; Intellectual disability; Seizure; Hypotonia; Global developmental delay; Hypercortisolism; Bilateral tonic-clonic seizure; Apnea; Generalized myoclonic seizure; EEG abnormality; Intellectual disability, severe; Partial beta-EEG; EEG with focal sharp waves; Infantile spasms; Cognitive impairment	1	1	m
2011587	1011583	Exome_BGI_59MB	2018-11-01	Trio	yes	2017-10-01	no	NA	no	NA	yes	no	HP:0001249; HP:0001250; HP:0001263; HP:0001270; HP:0001344; HP:0002069; HP:0002342; HP:0007359; HP:0011145; HP:0011342; HP:0011343; HP:0011344; HP:0012434; HP:0100543	Intellectual disability; Seizure; Global developmental delay; Motor delay; Absent speech; Bilateral tonic-clonic seizure; Intellectual disability, moderate; Focal-onset seizure; Symptomatic seizures; Mild global developmental delay; Moderate global developmental delay; Severe global developmental delay; Delayed social development; Cognitive impairment	1	1	w
2011587	1011583	Exome_BGI_59MB	2018-11-01	Trio	yes	2018-03-01	yes	2018-05-01	no	NA	yes	no	HP:0000256; HP:0000750; HP:0001252; HP:0001263; HP:0001999; HP:0100333; HP:0100334	Macrocephaly; Delayed speech and language development; Hypotonia; Global developmental delay; Abnormal facial shape; Unilateral cleft lip; Unilateral cleft palate	1	2	w
2011587	1011583	Exome_BGI_59MB	2018-11-01	Quattro	no	NA	yes	2017-07-01	no	NA	no	no	HP:0000238; HP:0001263; HP:0100021	Hydrocephalus; Global developmental delay; Cerebral palsy	1	3	w
2011587	1011583	Exome_BGI_59MB	2018-11-01	Quattro	yes	2018-03-01	no	NA	no	NA	no	yes	HP:0000252; HP:0001249; HP:0001256; HP:0001263; HP:0001999; HP:0010864; HP:0100543	Microcephaly; Intellectual disability; Intellectual disability, mild; Global developmental delay; Abnormal facial shape; Intellectual disability, severe; Cognitive impairment	1	4	m
2011587	1011583	Exome_BGI_59MB	2018-11-01	Quattro	yes	2018-05-01	no	NA	no	NA	no	no	HP:0000252; HP:0000750; HP:0001249; HP:0001256; HP:0001263; HP:0002187; HP:0002342; HP:0010864	Microcephaly; Delayed speech and language development; Intellectual disability; Intellectual disability, mild; Global developmental delay; Intellectual disability, profound; Intellectual disability, moderate; Intellectual disability, severe	1	10	m
2011587	1011583	Exome_BGI_59MB	2018-11-01	Trio	yes	2018-03-01	no	NA	no	NA	yes	no	HP:0000252; HP:0000750; HP:0001251; HP:0001252; HP:0001263; HP:0002353; HP:0002465; HP:0010841; HP:0011185; HP:0011196	Microcephaly; Delayed speech and language development; Ataxia; Hypotonia; Global developmental delay; EEG abnormality; Poor speech; Multifocal epileptiform discharges; EEG with focal epileptiform discharges; EEG with focal sharp waves	1	4	m
2011587	1011583	Exome_BGI_59MB	2018-10-01	Trio	yes	2018-07-01	yes	2018-04-01	no	NA	no	no	HP:0000618; HP:0000648; HP:0000939; HP:0001249; HP:0001252; HP:0001263; HP:0002079; HP:0002133; HP:0002187; HP:0002342; HP:0002650; HP:0004322; HP:0006829; HP:0007371; HP:0008936; HP:0008947; HP:0010864; HP:0011097; HP:0012444; HP:0012447; HP:0100543; HP:0200134	Blindness; Optic atrophy; Osteoporosis; Intellectual disability; Hypotonia; Global developmental delay; Hypoplasia of the corpus callosum; Status epilepticus; Intellectual disability, profound; Intellectual disability, moderate; Scoliosis; Short stature; Severe muscular hypotonia; Corpus callosum atrophy; Muscular hypotonia of the trunk; Infantile muscular hypotonia; Intellectual disability, seve…	1	13	w
2011587	1011583	Exome_BGI_59MB	2018-10-01	Trio	yes	2018-05-01	no	NA	no	NA	no	no	HP:0001262; HP:0002189; HP:0010819; HP:0200134	Excessive daytime somnolence; Excessive daytime sleepiness; Atonic seizure; Epileptic encephalopathy	1	7	m
2011587	1011583	Exome_BGI_59MB	2018-10-01	Trio	yes	2018-02-01	no	NA	no	NA	no	no	HP:0001263; HP:0001629; HP:0001631; HP:0001671; HP:0004381; HP:0011968; HP:0030149	Global developmental delay; Ventricular septal defect; Atrial septal defect; Abnormal cardiac septum morphology; Supravalvular aortic stenosis; Feeding difficulties; Cardiogenic shock	1	0	w
2011587	1011583	Exome_BGI_59MB	2018-10-01	Trio	yes	2018-10-01	yes	2018-11-01	no	NA	no	no	HP:0000252; HP:0001249; HP:0001250; HP:0001263; HP:0002069; HP:0002187; HP:0002342; HP:0002352; HP:0006994; HP:0010864; HP:0012443; HP:0200134	Microcephaly; Intellectual disability; Seizure; Global developmental delay; Bilateral tonic-clonic seizure; Intellectual disability, profound; Intellectual disability, moderate; Leukoencephalopathy; Diffuse leukoencephalopathy; Intellectual disability, severe; Abnormality of brain morphology; Epileptic encephalopathy	1	6	w
2011587	1011583	Exome_BGI_59MB	2018-10-01	Trio	yes	2018-05-01	no	NA	no	NA	no	no	HP:0000708; HP:0000805; HP:0001249; HP:0001256; HP:0001513; HP:0002187; HP:0002342; HP:0008915; HP:0010677; HP:0010864; HP:0012743; HP:0100543	Behavioral abnormality; Enuresis; Intellectual disability; Intellectual disability, mild; Obesity; Intellectual disability, profound; Intellectual disability, moderate; Childhood-onset truncal obesity; Enuresis nocturna; Intellectual disability, severe; Abdominal obesity; Cognitive impairment	1	13	w
2011587	1011583	Exome_BGI_59MB	2018-10-01	Trio	yes	2018-02-01	no	NA	no	NA	no	no	HP:0000505; HP:0001250; HP:0001263; HP:0200134	Visual impairment; Seizure; Global developmental delay; Epileptic encephalopathy	1	1	w
2011587	1011583	Exome_BGI_59MB	2018-10-01	Trio	yes	2018-05-01	yes	2019-02-01	no	NA	no	no	HP:0001250; HP:0002069; HP:0002123; HP:0010819; HP:0011097; HP:0200134	Seizure; Bilateral tonic-clonic seizure; Generalized myoclonic seizure; Atonic seizure; Epileptic spasm; Epileptic encephalopathy	1	7	m
2011587	1011583	Exome_BGI_59MB	2018-10-01	Trio	yes	2018-04-01	yes	2018-08-01	no	NA	no	no	HP:0000252; HP:0001249; HP:0001263; HP:0001627; HP:0001629; HP:0002133; HP:0002342; HP:0004322; HP:0006695; HP:0006889; HP:0010864; HP:0011097; HP:0011182; HP:0030680	Microcephaly; Intellectual disability; Global developmental delay; Abnormal heart morphology; Ventricular septal defect; Status epilepticus; Intellectual disability, moderate; Short stature; Atrioventricular canal defect; Intellectual disability, borderline; Intellectual disability, severe; Epileptic spasm; Interictal epileptiform activity; Abnormality of cardiovascular system morphology	1	10	w
2011587	1011583	Exome_BGI_59MB	2018-10-01	Trio	no	NA	no	NA	yes	2016-12-01	no	no	HP:0000252; HP:0000750; HP:0001344; HP:0004322; HP:0006863; HP:0011097; HP:0011352; HP:0012448	Microcephaly; Delayed speech and language development; Absent speech; Short stature; Severe expressive language delay; Epileptic spasm; Severe receptive language delay; Delayed myelination	1	5	w
2011587	1011583	Exome_BGI_59MB	2018-10-01	Trio	no	NA	yes	2018-06-01	no	NA	no	no	HP:0000252; HP:0000750; HP:0001250; HP:0001263; HP:0001270; HP:0001629; HP:0001631; HP:0001719; HP:0002069; HP:0002121; HP:0002123; HP:0002637; HP:0004322; HP:0004936; HP:0007359; HP:0010438; HP:0010819; HP:0011097; HP:0011182; HP:0011682; HP:0012768; HP:0200134	Microcephaly; Delayed speech and language development; Seizure; Global developmental delay; Motor delay; Ventricular septal defect; Atrial septal defect; Double outlet right ventricle; Bilateral tonic-clonic seizure; Generalized non-motor (absence) seizure; Generalized myoclonic seizure; Cerebral ischemia; Short stature; Venous thrombosis; Focal-onset seizure; Abnormal ventricular septum morpholo…	1	2	w
2011587	1011583	Exome_BGI_59MB	2018-10-01	Trio	yes	2018-02-01	no	NA	no	NA	no	no	HP:0000121; HP:0000252; HP:0001249; HP:0001250; HP:0001256; HP:0001263; HP:0001298; HP:0001999; HP:0002133; HP:0002187; HP:0002342; HP:0004322; HP:0011097; HP:0200134	Nephrocalcinosis; Microcephaly; Intellectual disability; Seizure; Intellectual disability, mild; Global developmental delay; Encephalopathy; Abnormal facial shape; Status epilepticus; Intellectual disability, profound; Intellectual disability, moderate; Short stature; Epileptic spasm; Epileptic encephalopathy	1	6	w
2011587	1011583	Exome_BGI_59MB	2018-10-01	Trio	no	NA	yes	2018-05-01	no	NA	no	no	HP:0000733; HP:0000750; HP:0001249; HP:0001252; HP:0001256; HP:0001263; HP:0002171; HP:0002342; HP:0002465; HP:0004396	Stereotypy; Delayed speech and language development; Intellectual disability; Hypotonia; Intellectual disability, mild; Global developmental delay; Gliosis; Intellectual disability, moderate; Poor speech; Poor appetite	1	4	w
2011587	1011583	Exome_BGI_59MB	2018-10-01	Trio	yes	2018-04-01	no	NA	no	NA	no	no	HP:0000648; HP:0000821; HP:0000863; HP:0000873; HP:0001249; HP:0001256; HP:0001263; HP:0002187; HP:0002342; HP:0006889; HP:0010864; HP:0011097; HP:0100543	Optic atrophy; Hypothyroidism; Central diabetes insipidus; Diabetes insipidus; Intellectual disability; Intellectual disability, mild; Global developmental delay; Intellectual disability, profound; Intellectual disability, moderate; Intellectual disability, borderline; Intellectual disability, severe; Epileptic spasm; Cognitive impairment	1	0	w
2011587	1011583	Exome_BGI_59MB	2018-10-01	Duo	yes	2018-07-01	no	NA	no	NA	no	no	HP:0000252; HP:0000709; HP:0001249; HP:0001263; HP:0002342; HP:0010864; HP:0100543	Microcephaly; Psychosis; Intellectual disability; Global developmental delay; Intellectual disability, moderate; Intellectual disability, severe; Cognitive impairment	1	18	m
2011587	1011583	Exome_BGI_59MB	2018-10-01	Duo	yes	2018-07-01	no	NA	no	NA	no	no	HP:0000752; HP:0001249; HP:0001263; HP:0002187; HP:0002342; HP:0007018; HP:0010864; HP:0100543	Hyperactivity; Intellectual disability; Global developmental delay; Intellectual disability, profound; Intellectual disability, moderate; Attention deficit hyperactivity disorder; Intellectual disability, severe; Cognitive impairment	1	12	w
2011587	1011583	Exome_BGI_59MB	2018-10-01	Trio	yes	2018-04-01	no	NA	no	NA	no	no	HP:0001249; HP:0001251; HP:0001256; HP:0001263; HP:0001317; HP:0001321; HP:0002131; HP:0002195; HP:0002268; HP:0002342; HP:0002438; HP:0007033; HP:0012443; HP:0012642	Intellectual disability; Ataxia; Intellectual disability, mild; Global developmental delay; Abnormal cerebellum morphology; Cerebellar hypoplasia; Episodic ataxia; Dysgenesis of the cerebellar vermis; Paroxysmal dystonia; Intellectual disability, moderate; Cerebellar malformation; Cerebellar dysplasia; Abnormality of brain morphology; Cerebellar agenesis	1	4	w
2011587	1011583	Exome_BGI_59MB	2018-10-01	Trio	yes	2018-03-01	no	NA	no	NA	no	no	HP:0001250; HP:0001256; HP:0001760; HP:0002069; HP:0002353; HP:0003272; HP:0100543	Seizure; Intellectual disability, mild; Abnormal foot morphology; Bilateral tonic-clonic seizure; EEG abnormality; Abnormal hip bone morphology; Cognitive impairment	1	20	m
2011587	1011583	Exome_BGI_59MB	2018-10-01	Single	yes	2018-01-01	no	NA	no	NA	no	no	HP:0000047; HP:0000286; HP:0000508; HP:0001249; HP:0001252; HP:0001263; HP:0001274; HP:0002500; HP:0002521; HP:0003244; HP:0006808; HP:0007103; HP:0011097; HP:0012430; HP:0012762	Hypospadias; Epicanthus; Ptosis; Intellectual disability; Hypotonia; Global developmental delay; Agenesis of corpus callosum; Abnormal cerebral white matter morphology; Hypsarrhythmia; Penile hypospadias; Cerebral hypomyelination; Hypointensity of cerebral white matter on MRI; Epileptic spasm; Cerebral white matter hypoplasia; Cerebral white matter atrophy	1	3	m
2011587	1011583	Exome_BGI_59MB	2018-10-01	Trio	yes	2018-04-01	no	NA	no	NA	no	no	HP:0000252; HP:0000286; HP:0000365; HP:0000486; HP:0000973; HP:0000974; HP:0001155; HP:0001263; HP:0001270; HP:0001382; HP:0005656	Microcephaly; Epicanthus; Hearing impairment; Strabismus; Cutis laxa; Hyperextensible skin; Abnormality of the hand; Global developmental delay; Motor delay; Joint hypermobility; Positional foot deformity	1	3	m
2011587	1011583	Exome_BGI_59MB	2018-10-01	Duo	yes	2018-04-01	no	NA	no	NA	no	no	HP:0000496; HP:0000540; HP:0000641; HP:0000646; HP:0001263; HP:0001332; HP:0007738; HP:0011185; HP:0012650; HP:0100033	Abnormality of eye movement; Hypermetropia; Dysmetric saccades; Amblyopia; Global developmental delay; Dystonia; Uncontrolled eye movements; EEG with focal epileptiform discharges; Perisylvian polymicrogyria; Tics	1	14	w
2011587	1011583	Exome_BGI_59MB	2018-10-01	Trio	yes	2017-04-01	no	NA	no	NA	yes	no	HP:0001250; HP:0002353; HP:0200134	Seizure; EEG abnormality; Epileptic encephalopathy	1	3	w
2011587	1011583	Exome_Agilent_SureSelect_v6	2018-10-01	Trio	no	NA	no	NA	no	NA	no	no	HP:0000618; HP:0001028; HP:0001048; HP:0001873; HP:0001878; HP:0001890; HP:0001905; HP:0001930; HP:0001945; HP:0001954; HP:0001973; HP:0001977; HP:0002326; HP:0002597; HP:0002625; HP:0002633; HP:0002637; HP:0002641; HP:0003175; HP:0004420; HP:0004802; HP:0004804; HP:0004813; HP:0004854; HP:0004859; HP:0004863; HP:0004870; HP:0005300; HP:0005310; HP:0005525; HP:0007875; HP:0011134; HP:0011276; HP:…	Blindness; Hemangioma; Cavernous hemangioma; Thrombocytopenia; Hemolytic anemia; Autoimmune hemolytic anemia; Congenital thrombocytopenia; Nonspherocytic hemolytic anemia; Fever; Recurrent fever; Autoimmune thrombocytopenia; Abnormal thrombosis; Transient ischemic attack; Abnormality of the vasculature; Deep venous thrombosis; Vasculitis; Cerebral ischemia; Peripheral thrombosis; Hypoplastic isch…	5	31	m
2011587	1011583	Exome_BGI_59MB	2018-10-01	Trio	yes	2018-01-01	no	NA	no	NA	no	no	HP:0001250; HP:0007359	Seizure; Focal-onset seizure	1	10	w
2011587	1011583	Exome_BGI_59MB	2018-10-01	Trio	yes	2018-01-01	yes	2017-09-01	no	NA	no	no	HP:0000176; HP:0000252; HP:0000365; HP:0000750; HP:0001249; HP:0001263; HP:0001270; HP:0007010; HP:0030082; HP:0100543	Submucous cleft hard palate; Microcephaly; Hearing impairment; Delayed speech and language development; Intellectual disability; Global developmental delay; Motor delay; Poor fine motor coordination; Abnormal drinking behavior; Cognitive impairment	1	7	m
2011587	1011583	Exome_BGI_59MB	2018-10-01	Trio	yes	2018-06-01	yes	2018-02-01	no	NA	no	yes	HP:0000286; HP:0000483; HP:0001270; HP:0001511; HP:0001662; HP:0002069; HP:0002104; HP:0003429; HP:0006808; HP:0007182; HP:0011097; HP:0011153	Epicanthus; Astigmatism; Motor delay; Intrauterine growth retardation; Bradycardia; Bilateral tonic-clonic seizure; Apnea; CNS hypomyelination; Cerebral hypomyelination; Peripheral hypomyelination; Epileptic spasm; Focal motor seizure	1	1	w
2011587	1011583	Exome_Agilent_SureSelect_v6	2018-10-01	Trio	no	NA	yes	2018-10-01	no	NA	no	no	HP:0000252; HP:0000452; HP:0000453; HP:0000494; HP:0000601; HP:0001999; HP:0004496; HP:0004502; HP:0011800; HP:0012368	Microcephaly; Choanal stenosis; Choanal atresia; Downslanted palpebral fissures; Hypotelorism; Abnormal facial shape; Posterior choanal atresia; Bilateral choanal atresia; Midface retrusion; Flat face	2	0	w
2011587	1011583	Exome_BGI_59MB	2018-10-01	Trio	yes	2018-04-01	no	NA	no	NA	no	no	HP:0000252; HP:0001249; HP:0001252; HP:0001263; HP:0001270; HP:0001999; HP:0002133; HP:0002342; HP:0008947; HP:0010864; HP:0011097; HP:0100543	Microcephaly; Intellectual disability; Hypotonia; Global developmental delay; Motor delay; Abnormal facial shape; Status epilepticus; Intellectual disability, moderate; Infantile muscular hypotonia; Intellectual disability, severe; Epileptic spasm; Cognitive impairment	1	3	w
2011587	1011583	Exome_BGI_59MB	2018-10-01	Trio	yes	2017-09-01	no	NA	no	NA	no	no	HP:0000252; HP:0000713; HP:0001249; HP:0001256; HP:0001263; HP:0002019; HP:0002342; HP:0002353; HP:0006889; HP:0007018; HP:0011097; HP:0040080	Microcephaly; Agitation; Intellectual disability; Intellectual disability, mild; Global developmental delay; Constipation; Intellectual disability, moderate; EEG abnormality; Intellectual disability, borderline; Attention deficit hyperactivity disorder; Epileptic spasm; Anteverted ears	1	7	m
2011587	1011583	Exome_Agilent_SureSelect_v6	2018-10-01	Trio	no	NA	no	NA	no	NA	no	no	HP:0000252; HP:0001263; HP:0001290; HP:0001319; HP:0001508; HP:0001525; HP:0001531; HP:0001629; HP:0001671; HP:0001845; HP:0004322; HP:0008936; HP:0008947; HP:0010438; HP:0011621; HP:0011622; HP:0011623; HP:0011681; HP:0011682; HP:0011683; HP:0030680; HP:0030957; HP:0030959	Microcephaly; Global developmental delay; Generalized hypotonia; Neonatal hypotonia; Failure to thrive; Severe failure to thrive; Failure to thrive in infancy; Ventricular septal defect; Abnormal cardiac septum morphology; Overlapping toe; Short stature; Muscular hypotonia of the trunk; Infantile muscular hypotonia; Abnormal ventricular septum morphology; Gerbode ventricular septal defect; Inlet …	1	0	w
2011587	1011583	Exome_BGI_59MB	2018-10-01	Trio	yes	2018-04-01	no	NA	no	NA	no	no	HP:0001256; HP:0001263; HP:0002071; HP:0002540	Intellectual disability, mild; Global developmental delay; Abnormality of extrapyramidal motor function; Inability to walk	1	6	w
2011587	1011583	Exome_BGI_59MB	2018-10-01	Trio	yes	2018-03-01	no	NA	no	NA	yes	no	HP:0000276; HP:0000750; HP:0001249; HP:0001256; HP:0001263; HP:0001510; HP:0001702; HP:0001999; HP:0002465; HP:0005180; HP:0010444; HP:0010511; HP:0010864; HP:0100807	Long face; Delayed speech and language development; Intellectual disability; Intellectual disability, mild; Global developmental delay; Growth delay; Abnormal tricuspid valve morphology; Abnormal facial shape; Poor speech; Tricuspid regurgitation; Pulmonary insufficiency; Long toe; Intellectual disability, severe; Long fingers	1	6	w
2011587	1011583	Exome_BGI_59MB	2018-10-01	Trio	yes	2018-04-01	no	NA	no	NA	no	no	HP:0000256; HP:0000717; HP:0001249; HP:0001256; HP:0001263; HP:0001548; HP:0002187; HP:0002342; HP:0010864	Macrocephaly; Autism; Intellectual disability; Intellectual disability, mild; Global developmental delay; Overgrowth; Intellectual disability, profound; Intellectual disability, moderate; Intellectual disability, severe	1	7	m
2011587	1011583	Exome_BGI_59MB	2018-10-01	Trio	yes	2018-03-01	yes	2017-12-01	no	NA	no	no	HP:0000016; HP:0000072; HP:0001263; HP:0001636; HP:0001762; HP:0001999; HP:0008676	Urinary retention; Hydroureter; Global developmental delay; Tetralogy of Fallot; Talipes equinovarus; Abnormal facial shape; Congenital megaureter	1	0	m
2011587	1011583	Exome_BGI_59MB	2018-10-01	Trio	yes	2017-09-01	no	NA	no	NA	no	no	HP:0001263; HP:0002121; HP:0002342; HP:0007221; HP:0011097; HP:0011150; HP:0011342; HP:0011343; HP:0011344; HP:0012469	Global developmental delay; Generalized non-motor (absence) seizure; Intellectual disability, moderate; Progressive truncal ataxia; Epileptic spasm; Myoclonic absence seizure; Mild global developmental delay; Moderate global developmental delay; Severe global developmental delay; Infantile spasms	1	9	m
2011587	1011583	Exome_BGI_59MB	2018-10-01	Trio	yes	2018-03-01	yes	2018-02-01	no	NA	no	no	HP:0000028; HP:0000252; HP:0000506; HP:0000682; HP:0001181; HP:0001249; HP:0001272; HP:0001999; HP:0002061; HP:0002650; HP:0003739; HP:0004322; HP:0006986; HP:0010864; HP:0011084; HP:0011097	Cryptorchidism; Microcephaly; Telecanthus; Abnormal dental enamel morphology; Adducted thumb; Intellectual disability; Cerebellar atrophy; Abnormal facial shape; Lower limb spasticity; Scoliosis; Myoclonic spasms; Short stature; Upper limb spasticity; Intellectual disability, severe; Hypocalcification of dental enamel; Epileptic spasm	1	5	m
2011587	1011583	Exome_BGI_59MB	2018-10-01	Trio	yes	2018-03-01	no	NA	no	NA	no	no	HP:0001250; HP:0001273; HP:0001274; HP:0001321; HP:0001998; HP:0002069; HP:0002123; HP:0002197; HP:0002266; HP:0002282; HP:0006879; HP:0007165; HP:0007359; HP:0011097; HP:0011167; HP:0200134	Seizure; Abnormal corpus callosum morphology; Agenesis of corpus callosum; Cerebellar hypoplasia; Neonatal hypoglycemia; Bilateral tonic-clonic seizure; Generalized myoclonic seizure; Generalized-onset seizure; Focal clonic seizure; Gray matter heterotopia; Pontocerebellar atrophy; Periventricular heterotopia; Focal-onset seizure; Epileptic spasm; Focal tonic seizure; Epileptic encephalopathy	1	0	w
2011587	1011583	Exome_BGI_59MB	2018-09-01	Trio	yes	2018-03-01	no	NA	no	NA	no	no	HP:0001249; HP:0001256; HP:0001263; HP:0002187; HP:0002342; HP:0010864; HP:0011097	Intellectual disability; Intellectual disability, mild; Global developmental delay; Intellectual disability, profound; Intellectual disability, moderate; Intellectual disability, severe; Epileptic spasm	1	18	w
2011587	1011583	Exome_BGI_59MB	2018-09-01	Quattro	yes	2018-05-01	no	NA	no	NA	no	no	HP:0000708; HP:0001263; HP:0001270; HP:0001513; HP:0001999; HP:0004323; HP:0012433	Behavioral abnormality; Global developmental delay; Motor delay; Obesity; Abnormal facial shape; Abnormality of body weight; Abnormal social behavior	1	11	m
2011587	1011583	Exome_BGI_59MB	2018-09-01	Quattro	yes	2018-05-01	no	NA	no	NA	no	no	HP:0001263; HP:0001270; HP:0001513; HP:0001999; HP:0009733; HP:0010795	Global developmental delay; Motor delay; Obesity; Abnormal facial shape; Glioma; Cerebellar glioma	1	9	w
2011587	1011583	Exome_Agilent_SureSelect_v6	2018-09-01	Trio	no	NA	yes	2018-11-01	no	NA	no	no	HP:0001508; HP:0001510; HP:0001539; HP:0001642; HP:0001719; HP:0100750	Failure to thrive; Growth delay; Omphalocele; Pulmonic stenosis; Double outlet right ventricle; Atelectasis	4	0	w
2011587	1011583	Exome_BGI_59MB	2018-09-01	Trio	yes	2018-03-01	no	NA	no	NA	no	no	HP:0000028; HP:0000256; HP:0000365; HP:0000405; HP:0000486; HP:0001249; HP:0001263; HP:0001999; HP:0002079; HP:0002119; HP:0002187; HP:0002342; HP:0003302; HP:0010864; HP:0100543	Cryptorchidism; Macrocephaly; Hearing impairment; Conductive hearing impairment; Strabismus; Intellectual disability; Global developmental delay; Abnormal facial shape; Hypoplasia of the corpus callosum; Ventriculomegaly; Intellectual disability, profound; Intellectual disability, moderate; Spondylolisthesis; Intellectual disability, severe; Cognitive impairment	1	19	m
2011587	1011583	Exome_Agilent_SureSelect_v6	2018-09-01	Trio	yes	2017-12-01	no	NA	no	NA	no	no	HP:0000252; HP:0001249; HP:0001250; HP:0001252; HP:0001256; HP:0001263; HP:0001284; HP:0002187; HP:0002342; HP:0010864; HP:0200134	Microcephaly; Intellectual disability; Seizure; Hypotonia; Intellectual disability, mild; Global developmental delay; Areflexia; Intellectual disability, profound; Intellectual disability, moderate; Intellectual disability, severe; Epileptic encephalopathy	1	1	w
2011587	1011583	Exome_Agilent_SureSelect_v6	2018-09-01	Trio	no	NA	yes	2018-09-01	no	NA	no	no	HP:0000316; HP:0000820; HP:0000836; HP:0000969; HP:0001539; HP:0001999; HP:0002204; HP:0031319	Hypertelorism; Abnormality of the thyroid gland; Hyperthyroidism; Edema; Omphalocele; Abnormal facial shape; Pulmonary embolism; Cardiomyocyte hypertrophy	2	0	w
2011587	1011583	Exome_BGI_59MB	2018-09-01	Trio	yes	2018-05-01	no	NA	no	NA	yes	no	HP:0000252; HP:0001249; HP:0001250; HP:0001251; HP:0001256; HP:0001268; HP:0002373; HP:0004322; HP:0011097; HP:0100543	Microcephaly; Intellectual disability; Seizure; Ataxia; Intellectual disability, mild; Mental deterioration; Febrile seizure (within the age range of 3 months to 6 years); Short stature; Epileptic spasm; Cognitive impairment	1	1	w
2011587	1011583	Exome_BGI_59MB	2018-08-01	Single	yes	2018-01-01	no	NA	no	NA	no	no	HP:0002169; HP:0002313; HP:0002503; HP:0003487; HP:0007232; HP:0007256; HP:0007340	Clonus; Spastic paraparesis; Spinocerebellar tract degeneration; Babinski sign; Spinocerebellar tract disease in lower limbs; Abnormal pyramidal sign; Lower limb muscle weakness	3	20	m
2011587	1011583	Exome_Agilent_SureSelect_v6	2018-08-01	Trio	no	NA	no	NA	no	NA	yes	no	HP:0001250; HP:0002133; HP:0002373; HP:0002384; HP:0007359; HP:0011097; HP:0011171	Seizure; Status epilepticus; Febrile seizure (within the age range of 3 months to 6 years); Focal impaired awareness seizure; Focal-onset seizure; Epileptic spasm; Simple febrile seizure	1	0	m
2011587	1011583	Exome_Agilent_SureSelect_v6	2018-08-01	Trio	no	NA	no	NA	no	NA	yes	no	HP:0001249; HP:0001256; HP:0001263; HP:0002133; HP:0002187; HP:0002342; HP:0006887; HP:0010864; HP:0011097; HP:0011182; HP:0200134	Intellectual disability; Intellectual disability, mild; Global developmental delay; Status epilepticus; Intellectual disability, profound; Intellectual disability, moderate; Intellectual disability, progressive; Intellectual disability, severe; Epileptic spasm; Interictal epileptiform activity; Epileptic encephalopathy	1	4	w
2011587	1011583	Exome_BGI_59MB	2018-08-01	Quattro	yes	2018-04-01	no	NA	no	NA	no	no	HP:0001263; HP:0001298; HP:0002187; HP:0002383; HP:0002448; HP:0006887; HP:0007105; HP:0007239; HP:0010864	Global developmental delay; Encephalopathy; Intellectual disability, profound; Infectious encephalitis; Progressive encephalopathy; Intellectual disability, progressive; Infantile encephalopathy; Congenital encephalopathy; Intellectual disability, severe	1	7	m
2011587	1011583	Exome_BGI_59MB	2018-08-01	Quattro	yes	2018-03-01	no	NA	no	NA	no	no	HP:0001249; HP:0001256; HP:0001263; HP:0001344; HP:0002187; HP:0002342; HP:0002353; HP:0002383; HP:0002465; HP:0010864; HP:0200134	Intellectual disability; Intellectual disability, mild; Global developmental delay; Absent speech; Intellectual disability, profound; Intellectual disability, moderate; EEG abnormality; Infectious encephalitis; Poor speech; Intellectual disability, severe; Epileptic encephalopathy	1	5	m
2011587	1011583	Exome_BGI_59MB	2018-08-01	Trio	yes	2018-02-01	yes	2018-01-01	no	NA	no	no	HP:0000028; HP:0000047; HP:0000252; HP:0000505; HP:0001123; HP:0001249; HP:0001252; HP:0001263; HP:0001357; HP:0001562; HP:0010864; HP:0011097; HP:0011343; HP:0011344; HP:0012736	Cryptorchidism; Hypospadias; Microcephaly; Visual impairment; Visual field defect; Intellectual disability; Hypotonia; Global developmental delay; Plagiocephaly; Oligohydramnios; Intellectual disability, severe; Epileptic spasm; Moderate global developmental delay; Severe global developmental delay; Profound global developmental delay	1	1	m
2011587	1011583	Exome_BGI_59MB	2018-08-01	Trio	yes	2017-10-01	no	NA	no	NA	no	no	HP:0001249; HP:0001250; HP:0001256; HP:0001263; HP:0002133; HP:0002187; HP:0002342; HP:0007359; HP:0010864; HP:0011097; HP:0011182; HP:0012557; HP:0200134	Intellectual disability; Seizure; Intellectual disability, mild; Global developmental delay; Status epilepticus; Intellectual disability, profound; Intellectual disability, moderate; Focal-onset seizure; Intellectual disability, severe; Epileptic spasm; Interictal epileptiform activity; EEG with centrotemporal focal spike waves; Epileptic encephalopathy	1	4	m
2011587	1011583	Exome_BGI_59MB	2018-08-01	Trio	yes	2018-03-01	yes	2018-01-01	no	NA	no	no	HP:0000736; HP:0003236; HP:0007018; HP:0011097; HP:0011182	Short attention span; Elevated circulating creatine kinase concentration; Attention deficit hyperactivity disorder; Epileptic spasm; Interictal epileptiform activity	1	14	m
2011587	1011583	Exome_BGI_59MB	2018-08-01	Trio	no	NA	no	NA	no	NA	no	no	HP:0000708	Behavioral abnormality	1	45	m
2011587	1011583	Exome_BGI_59MB	2018-08-01	Trio	yes	2018-04-01	yes	2018-01-01	no	NA	no	no	HP:0000044; HP:0000098; HP:0000709; HP:0000716; HP:0000725; HP:0000726; HP:0001548; HP:0002180; HP:0007302; HP:0012444	Hypogonadotropic hypogonadism; Tall stature; Psychosis; Depression; Psychotic episodes; Dementia; Overgrowth; Neurodegeneration; Bipolar affective disorder; Brain atrophy	1	14	w
2011587	1011583	Exome_BGI_59MB	2018-08-01	Trio	yes	2018-03-01	no	NA	no	NA	no	no	HP:0001249; HP:0002197; HP:0002373; HP:0007359	Intellectual disability; Generalized-onset seizure; Febrile seizure (within the age range of 3 months to 6 years); Focal-onset seizure	1	13	m
2011587	1011583	Exome_BGI_59MB	2018-08-01	Trio	yes	2018-03-01	no	NA	no	NA	no	no	HP:0000252; HP:0000356; HP:0000411; HP:0000598; HP:0000601; HP:0000729; HP:0000750; HP:0001249; HP:0001256; HP:0001263; HP:0001762; HP:0002079; HP:0002187; HP:0002342; HP:0004322; HP:0010864; HP:0030084	Microcephaly; Abnormality of the outer ear; Protruding ear; Abnormality of the ear; Hypotelorism; Autistic behavior; Delayed speech and language development; Intellectual disability; Intellectual disability, mild; Global developmental delay; Talipes equinovarus; Hypoplasia of the corpus callosum; Intellectual disability, profound; Intellectual disability, moderate; Short stature; Intellectual dis…	1	17	w
2011587	1011583	Exome_BGI_59MB	2018-08-01	Trio	yes	2018-03-01	yes	2017-12-01	no	NA	no	no	HP:0000717; HP:0001263; HP:0001305; HP:0001627; HP:0001629; HP:0001631; HP:0002019; HP:0002353	Autism; Global developmental delay; Dandy-Walker malformation; Abnormal heart morphology; Ventricular septal defect; Atrial septal defect; Constipation; EEG abnormality	1	8	w
2011587	1011583	Exome_BGI_59MB	2018-07-01	Single	no	NA	no	NA	no	NA	no	no	HP:0000238; HP:0001249; HP:0001250; HP:0001256; HP:0001263; HP:0002187; HP:0002342; HP:0002373; HP:0006882; HP:0010864; HP:0100502; HP:0200118	Hydrocephalus; Intellectual disability; Seizure; Intellectual disability, mild; Global developmental delay; Intellectual disability, profound; Intellectual disability, moderate; Febrile seizure (within the age range of 3 months to 6 years); Severe hydrocephalus; Intellectual disability, severe; Vitamin B12 deficiency; Malabsorption of Vitamin B12	1	14	m
2011587	1011583	Exome_BGI_59MB	2018-07-01	Trio	yes	2017-10-01	no	NA	no	NA	no	no	HP:0000365; HP:0000407; HP:0000750; HP:0000826; HP:0001252; HP:0001263; HP:0001344; HP:0002465; HP:0005101; HP:0008936	Hearing impairment; Sensorineural hearing impairment; Delayed speech and language development; Precocious puberty; Hypotonia; Global developmental delay; Absent speech; Poor speech; High-frequency hearing impairment; Muscular hypotonia of the trunk	1	11	w
2011587	1011583	Exome_BGI_59MB	2018-07-01	Trio	yes	2018-03-01	no	NA	no	NA	yes	no	HP:0000587; HP:0000648; HP:0000750; HP:0000826; HP:0001007; HP:0001249; HP:0001263; HP:0001270; HP:0001631; HP:0001999; HP:0002187; HP:0002342; HP:0002777; HP:0010864	Abnormality of the optic nerve; Optic atrophy; Delayed speech and language development; Precocious puberty; Hirsutism; Intellectual disability; Global developmental delay; Motor delay; Atrial septal defect; Abnormal facial shape; Intellectual disability, profound; Intellectual disability, moderate; Tracheal stenosis; Intellectual disability, severe	1	13	w
2011587	1011583	Exome_BGI_59MB	2018-07-01	Trio	yes	2018-02-01	no	NA	no	NA	no	no	HP:0000075; HP:0000238; HP:0000717; HP:0000998; HP:0001249; HP:0001250; HP:0001263; HP:0001274; HP:0001999; HP:0002342; HP:0007328; HP:0010864; HP:0030048; HP:0100543; HP:0100842	Renal duplication; Hydrocephalus; Autism; Hypertrichosis; Intellectual disability; Seizure; Global developmental delay; Agenesis of corpus callosum; Abnormal facial shape; Intellectual disability, moderate; Impaired pain sensation; Intellectual disability, severe; Colpocephaly; Cognitive impairment; Septo-optic dysplasia	1	12	w
2011587	1011583	Exome_BGI_59MB	2018-07-01	Trio	yes	2018-03-01	no	NA	no	NA	no	no	HP:0000494; HP:0000708; HP:0001249; HP:0001256; HP:0001263; HP:0001270; HP:0001999; HP:0002187; HP:0002342; HP:0007018; HP:0010890; HP:0100543	Downslanted palpebral fissures; Behavioral abnormality; Intellectual disability; Intellectual disability, mild; Global developmental delay; Motor delay; Abnormal facial shape; Intellectual disability, profound; Intellectual disability, moderate; Attention deficit hyperactivity disorder; Morbus Osgood-Schlatter; Cognitive impairment	1	11	w
2011587	1011583	Exome_Agilent_SureSelect_v6	2018-07-01	Trio	yes	2017-09-01	no	NA	no	NA	no	yes	HP:0001250; HP:0001263; HP:0001344; HP:0002069; HP:0011198; HP:0200134	Seizure; Global developmental delay; Absent speech; Bilateral tonic-clonic seizure; EEG with generalized epileptiform discharges; Epileptic encephalopathy	1	1	m
2011587	1011583	Exome_BGI_59MB	2018-06-01	Trio	yes	2018-01-01	no	NA	no	NA	no	no	HP:0001250; HP:0002069; HP:0007165; HP:0007359	Seizure; Bilateral tonic-clonic seizure; Periventricular heterotopia; Focal-onset seizure	1	28	w
2011587	1011583	Exome_BGI_59MB	2018-06-01	Trio	yes	2017-12-01	yes	2017-10-01	no	NA	no	no	HP:0000017; HP:0000023; HP:0000252; HP:0000262; HP:0000324; HP:0000508; HP:0001159; HP:0001605; HP:0001629; HP:0001631; HP:0001638; HP:0001644; HP:0001999; HP:0002023; HP:0004322; HP:0008757	Nocturia; Inguinal hernia; Microcephaly; Turricephaly; Facial asymmetry; Ptosis; Syndactyly; Vocal cord paralysis; Ventricular septal defect; Atrial septal defect; Cardiomyopathy; Dilated cardiomyopathy; Abnormal facial shape; Anal atresia; Short stature; Unilateral vocal cord paralysis	4	26	m
2011587	1011583	Exome_BGI_59MB	2018-06-01	Trio	no	NA	no	NA	no	NA	no	no	HP:0000238; HP:0000256; HP:0000750; HP:0001249; HP:0001263; HP:0001270; HP:0002133; HP:0002187; HP:0002342; HP:0002474; HP:0006863; HP:0010863; HP:0010864; HP:0011097; HP:0011352	Hydrocephalus; Macrocephaly; Delayed speech and language development; Intellectual disability; Global developmental delay; Motor delay; Status epilepticus; Intellectual disability, profound; Intellectual disability, moderate; Expressive language delay; Severe expressive language delay; Receptive language delay; Intellectual disability, severe; Epileptic spasm; Severe receptive language delay	1	4	m
2011587	1011583	Exome_BGI_59MB	2018-06-01	Trio	yes	2017-12-01	yes	2018-04-01	no	NA	yes	no	HP:0000639; HP:0000666; HP:0001250; HP:0001263; HP:0001344; HP:0001638; HP:0001922; HP:0001999; HP:0002066; HP:0002121; HP:0002353; HP:0002539; HP:0006930; HP:0011170; HP:0200134	Nystagmus; Horizontal nystagmus; Seizure; Global developmental delay; Absent speech; Cardiomyopathy; Vacuolated lymphocytes; Abnormal facial shape; Gait ataxia; Generalized non-motor (absence) seizure; EEG abnormality; Cortical dysplasia; Frontoparietal cortical dysplasia; Generalized myoclonic-atonic seizure; Epileptic encephalopathy	1	3	m
2011587	1011583	Exome_BGI_59MB	2018-06-01	Trio	yes	2017-11-01	no	NA	no	NA	no	no	HP:0001249; HP:0001250; HP:0001263; HP:0002521; HP:0011097; HP:0011342; HP:0011343; HP:0011344; HP:0012736; HP:0100543; HP:0200134	Intellectual disability; Seizure; Global developmental delay; Hypsarrhythmia; Epileptic spasm; Mild global developmental delay; Moderate global developmental delay; Severe global developmental delay; Profound global developmental delay; Cognitive impairment; Epileptic encephalopathy	1	15	w
2011587	1011583	Exome_BGI_59MB	2018-05-01	Trio	yes	2018-02-01	no	NA	no	NA	no	no	HP:0000252; HP:0001250; HP:0001263; HP:0001298; HP:0001508; HP:0007105; HP:0011097; HP:0012469; HP:0200134	Microcephaly; Seizure; Global developmental delay; Encephalopathy; Failure to thrive; Infantile encephalopathy; Epileptic spasm; Infantile spasms; Epileptic encephalopathy	1	1	w
2011587	1011583	Exome_BGI_59MB	2018-05-01	Trio	yes	2017-12-01	no	NA	no	NA	no	no	HP:0001249; HP:0001250; HP:0001256; HP:0001263; HP:0002187; HP:0002342; HP:0002373; HP:0006889; HP:0010864; HP:0011167	Intellectual disability; Seizure; Intellectual disability, mild; Global developmental delay; Intellectual disability, profound; Intellectual disability, moderate; Febrile seizure (within the age range of 3 months to 6 years); Intellectual disability, borderline; Intellectual disability, severe; Focal tonic seizure	1	2	m
2011587	1011583	Exome_BGI_59MB	2018-05-01	Trio	yes	2017-11-01	no	NA	no	NA	no	no	HP:0000717; HP:0001249; HP:0001250; HP:0001263; HP:0001513; HP:0001631; HP:0002069; HP:0002197; HP:0002353; HP:0010818; HP:0011169; HP:0011342; HP:0011343; HP:0011344; HP:0100022; HP:0100543	Autism; Intellectual disability; Seizure; Global developmental delay; Obesity; Atrial septal defect; Bilateral tonic-clonic seizure; Generalized-onset seizure; EEG abnormality; Generalized tonic seizure; Generalized clonic seizure; Mild global developmental delay; Moderate global developmental delay; Severe global developmental delay; Abnormality of movement; Cognitive impairment	1	18	m
2011587	1011583	Exome_BGI_59MB	2018-05-01	Trio	no	NA	no	NA	no	NA	no	no	HP:0001263; HP:0007359; HP:0011097	Global developmental delay; Focal-onset seizure; Epileptic spasm	1	4	w
2011587	1011583	Exome_BGI_59MB	2018-05-01	Trio	yes	2018-02-01	no	NA	no	NA	no	no	HP:0000252; HP:0000518; HP:0000750; HP:0001249; HP:0001250; HP:0001256; HP:0001263; HP:0001298; HP:0001941; HP:0002133; HP:0002342; HP:0003128; HP:0007359; HP:0011145; HP:0200134	Microcephaly; Cataract; Delayed speech and language development; Intellectual disability; Seizure; Intellectual disability, mild; Global developmental delay; Encephalopathy; Acidosis; Status epilepticus; Intellectual disability, moderate; Lactic acidosis; Focal-onset seizure; Symptomatic seizures; Epileptic encephalopathy	1	12	m
2011587	1011583	Exome_BGI_59MB	2018-05-01	Trio	yes	2017-11-01	yes	2018-01-01	no	NA	no	no	HP:0001177; HP:0001270; HP:0001627; HP:0001629; HP:0001631; HP:0001651; HP:0002089; HP:0002194; HP:0010442; HP:0010862	Preaxial hand polydactyly; Motor delay; Abnormal heart morphology; Ventricular septal defect; Atrial septal defect; Dextrocardia; Pulmonary hypoplasia; Delayed gross motor development; Polydactyly; Delayed fine motor development	1	1	m
2011587	1011583	Exome_BGI_59MB	2018-05-01	Trio	yes	2018-02-01	no	NA	no	NA	yes	no	HP:0000252; HP:0001112; HP:0001249; HP:0001263; HP:0007875	Microcephaly; Leber optic atrophy; Intellectual disability; Global developmental delay; Congenital blindness	1	0	w
2011587	1011583	Exome_BGI_59MB	2018-05-01	Trio	yes	2018-01-01	no	NA	no	NA	no	no	HP:0000252; HP:0001263; HP:0002283	Microcephaly; Global developmental delay; Global brain atrophy	1	4	m
2011587	1011583	Exome_BGI_59MB	2018-05-01	Trio	yes	2018-02-01	no	NA	no	NA	yes	no	HP:0000252; HP:0001249; HP:0001250; HP:0001263; HP:0002133; HP:0002353; HP:0007266; HP:0010819; HP:0011168; HP:0100543	Microcephaly; Intellectual disability; Seizure; Global developmental delay; Status epilepticus; EEG abnormality; Cerebral dysmyelination; Atonic seizure; Eyelid myoclonias; Cognitive impairment	1	3	m
2011587	1011583	Exome_BGI_59MB	2018-05-01	Trio	yes	2018-02-01	no	NA	no	NA	yes	no	HP:0000252; HP:0001249; HP:0001250; HP:0001263; HP:0002353; HP:0002521; HP:0007266; HP:0010819; HP:0010864; HP:0011167; HP:0011168; HP:0100543	Microcephaly; Intellectual disability; Seizure; Global developmental delay; EEG abnormality; Hypsarrhythmia; Cerebral dysmyelination; Atonic seizure; Intellectual disability, severe; Focal tonic seizure; Eyelid myoclonias; Cognitive impairment	1	6	w
2011587	1011583	Exome_BGI_59MB	2018-05-01	Trio	yes	2018-02-01	no	NA	no	NA	no	no	HP:0002121; HP:0002353; HP:0002373; HP:0011168	Generalized non-motor (absence) seizure; EEG abnormality; Febrile seizure (within the age range of 3 months to 6 years); Eyelid myoclonias	1	5	w
2011587	1011583	Exome_BGI_59MB	2018-05-01	Trio	yes	2018-02-01	no	NA	no	NA	no	no	HP:0000252; HP:0000545; HP:0000958; HP:0001252; HP:0001263; HP:0001513; HP:0001954; HP:0002133; HP:0002540; HP:0004323; HP:0008947; HP:0009126; HP:0011097; HP:0011344	Microcephaly; Myopia; Dry skin; Hypotonia; Global developmental delay; Obesity; Recurrent fever; Status epilepticus; Inability to walk; Abnormality of body weight; Infantile muscular hypotonia; Increased adipose tissue; Epileptic spasm; Severe global developmental delay	1	3	m
2011587	1011583	Exome_BGI_59MB	2018-05-01	Trio	yes	2018-01-01	no	NA	no	NA	no	no	HP:0000175; HP:0001249; HP:0001256; HP:0001263; HP:0001344; HP:0001631; HP:0001999; HP:0002342; HP:0004322; HP:0010864	Cleft palate; Intellectual disability; Intellectual disability, mild; Global developmental delay; Absent speech; Atrial septal defect; Abnormal facial shape; Intellectual disability, moderate; Short stature; Intellectual disability, severe	1	16	w
2011587	1011583	Exome_BGI_59MB	2018-05-01	Trio	yes	2018-01-01	no	NA	no	NA	no	no	HP:0001250; HP:0002069; HP:0002121; HP:0002123; HP:0002572; HP:0011097; HP:0011170; HP:0200134	Seizure; Bilateral tonic-clonic seizure; Generalized non-motor (absence) seizure; Generalized myoclonic seizure; Episodic vomiting; Epileptic spasm; Generalized myoclonic-atonic seizure; Epileptic encephalopathy	1	4	m
2011587	1011583	Exome_Agilent_SureSelect_v6	2018-05-01	Trio	yes	2017-11-01	yes	2019-12-01	no	NA	no	no	HP:0001250; HP:0001263; HP:0002197; HP:0002521; HP:0011097	Seizure; Global developmental delay; Generalized-onset seizure; Hypsarrhythmia; Epileptic spasm	1	1	m
2011587	1011583	Exome_BGI_59MB	2018-05-01	Trio	yes	2017-08-01	yes	2018-03-01	no	NA	yes	no	HP:0001249; HP:0001263; HP:0001271; HP:0001762; HP:0002187; HP:0002342; HP:0005879; HP:0006827; HP:0007141; HP:0010864; HP:0100543	Intellectual disability; Global developmental delay; Polyneuropathy; Talipes equinovarus; Intellectual disability, profound; Intellectual disability, moderate; Congenital finger flexion contractures; Atrophy of the spinal cord; Sensorimotor neuropathy; Intellectual disability, severe; Cognitive impairment	1	14	m
2011587	1011583	Exome_BGI_59MB	2018-05-01	Trio	yes	2018-01-01	yes	2018-03-01	no	NA	no	no	HP:0001263; HP:0002521; HP:0002540; HP:0011097; HP:0012469	Global developmental delay; Hypsarrhythmia; Inability to walk; Epileptic spasm; Infantile spasms	1	1	m
2011587	1011583	Exome_BGI_59MB	2018-05-01	Trio	yes	2017-12-01	no	NA	no	NA	no	no	HP:0000256; HP:0000750; HP:0001263; HP:0001270; HP:0002007; HP:0002194; HP:0010862; HP:0011342; HP:0011343; HP:0011344; HP:0012736	Macrocephaly; Delayed speech and language development; Global developmental delay; Motor delay; Frontal bossing; Delayed gross motor development; Delayed fine motor development; Mild global developmental delay; Moderate global developmental delay; Severe global developmental delay; Profound global developmental delay	1	3	m
2011587	1011583	Exome_BGI_59MB	2018-05-01	Trio	yes	2018-01-01	yes	2017-12-01	no	NA	no	no	HP:0000160; HP:0000582; HP:0000750; HP:0001249; HP:0001263; HP:0001302; HP:0001339; HP:0001344; HP:0002015; HP:0002126; HP:0002133; HP:0002171; HP:0002342; HP:0002438; HP:0002465; HP:0002500; HP:0003781; HP:0007042; HP:0007359; HP:0010841; HP:0010864; HP:0011097; HP:0011185; HP:0012762; HP:0200017; HP:0200136	Narrow mouth; Upslanted palpebral fissure; Delayed speech and language development; Intellectual disability; Global developmental delay; Pachygyria; Lissencephaly; Absent speech; Dysphagia; Polymicrogyria; Status epilepticus; Gliosis; Intellectual disability, moderate; Cerebellar malformation; Poor speech; Abnormal cerebral white matter morphology; Excessive salivation; Focal white matter lesions…	1	22	w
2011587	1011583	Exome_BGI_59MB	2018-04-01	Trio	no	NA	no	NA	no	NA	no	no	HP:0000252; HP:0001263; HP:0001653; HP:0001678; HP:0002099; HP:0004322; HP:0012722	Microcephaly; Global developmental delay; Mitral regurgitation; Atrioventricular block; Asthma; Short stature; Heart block	1	17	m
2011587	1011583	Exome_BGI_59MB	2018-04-01	Trio	yes	2018-01-01	no	NA	no	NA	yes	no	HP:0000164; HP:0000194; HP:0000508; HP:0000717; HP:0000718; HP:0001250; HP:0001251; HP:0001252; HP:0001263; HP:0001272; HP:0001332; HP:0002121; HP:0002186; HP:0002283; HP:0002373; HP:0002539; HP:0003429; HP:0007305; HP:0010819; HP:0011293; HP:0011400; HP:0012444	Abnormality of the dentition; Open mouth; Ptosis; Autism; Aggressive behavior; Seizure; Ataxia; Hypotonia; Global developmental delay; Cerebellar atrophy; Dystonia; Generalized non-motor (absence) seizure; Apraxia; Global brain atrophy; Febrile seizure (within the age range of 3 months to 6 years); Cortical dysplasia; CNS hypomyelination; CNS demyelination; Atonic seizure; EEG with central sharp …	1	8	m
2011587	1011583	Exome_BGI_59MB	2018-04-01	Trio	yes	2017-10-01	no	NA	no	NA	no	no	HP:0001249; HP:0001250; HP:0001256; HP:0001263; HP:0002342; HP:0006887; HP:0007359; HP:0010843; HP:0010864; HP:0011153; HP:0011185; HP:0011342; HP:0011343; HP:0011344; HP:0012759; HP:0100543	Intellectual disability; Seizure; Intellectual disability, mild; Global developmental delay; Intellectual disability, moderate; Intellectual disability, progressive; Focal-onset seizure; EEG with focal slow activity; Intellectual disability, severe; Focal motor seizure; EEG with focal epileptiform discharges; Mild global developmental delay; Moderate global developmental delay; Severe global deve…	1	9	w
2011587	1011583	Exome_BGI_59MB	2018-04-01	Trio	yes	2017-10-01	no	NA	no	NA	no	no	HP:0001249; HP:0001250; HP:0002197; HP:0002373; HP:0010841; HP:0011182; HP:0100543	Intellectual disability; Seizure; Generalized-onset seizure; Febrile seizure (within the age range of 3 months to 6 years); Multifocal epileptiform discharges; Interictal epileptiform activity; Cognitive impairment	1	6	w
2011587	1011583	Exome_BGI_59MB	2018-04-01	Trio	yes	2017-11-01	yes	2018-03-01	no	NA	no	no	HP:0000750; HP:0001249; HP:0001256; HP:0001263; HP:0001513; HP:0002187; HP:0002342; HP:0002465; HP:0008915; HP:0010864	Delayed speech and language development; Intellectual disability; Intellectual disability, mild; Global developmental delay; Obesity; Intellectual disability, profound; Intellectual disability, moderate; Poor speech; Childhood-onset truncal obesity; Intellectual disability, severe	1	7	m
2011587	1011583	Exome_BGI_59MB	2018-04-01	Trio	yes	2018-01-01	no	NA	no	NA	no	no	HP:0000252; HP:0001249; HP:0001250; HP:0001252; HP:0001256; HP:0001263; HP:0001344; HP:0002061; HP:0002187; HP:0002342; HP:0002373; HP:0004322; HP:0008936; HP:0008947; HP:0010864; HP:0011097; HP:0200134	Microcephaly; Intellectual disability; Seizure; Hypotonia; Intellectual disability, mild; Global developmental delay; Absent speech; Lower limb spasticity; Intellectual disability, profound; Intellectual disability, moderate; Febrile seizure (within the age range of 3 months to 6 years); Short stature; Muscular hypotonia of the trunk; Infantile muscular hypotonia; Intellectual disability, severe;…	1	6	w
2011587	1011583	Exome_BGI_59MB	2018-04-01	Trio	yes	2017-11-01	no	NA	no	NA	no	no	HP:0001250; HP:0002069; HP:0002353; HP:0002373; HP:0010818; HP:0011169	Seizure; Bilateral tonic-clonic seizure; EEG abnormality; Febrile seizure (within the age range of 3 months to 6 years); Generalized tonic seizure; Generalized clonic seizure	1	14	m
2011587	1011583	Exome_BGI_59MB	2018-04-01	Quattro	no	NA	no	NA	no	NA	no	no	HP:0001249; HP:0001263; HP:0001328; HP:0100543	Intellectual disability; Global developmental delay; Specific learning disability; Cognitive impairment	1	15	m
2011587	1011583	Exome_BGI_59MB	2018-04-01	Quattro	yes	2018-01-01	no	NA	no	NA	no	no	HP:0000218; HP:0000252; HP:0000505; HP:0001249; HP:0001256; HP:0001263; HP:0001268; HP:0001328; HP:0001763; HP:0002342; HP:0005180; HP:0006889; HP:0010864; HP:0100543	High palate; Microcephaly; Visual impairment; Intellectual disability; Intellectual disability, mild; Global developmental delay; Mental deterioration; Specific learning disability; Pes planus; Intellectual disability, moderate; Tricuspid regurgitation; Intellectual disability, borderline; Intellectual disability, severe; Cognitive impairment	1	14	w
2011587	1011583	Exome_BGI_59MB	2018-04-01	Trio	yes	2017-12-01	yes	2018-04-01	no	NA	no	no	HP:0000248; HP:0000483; HP:0001249; HP:0001256; HP:0001263; HP:0001344; HP:0001520; HP:0002342; HP:0006889; HP:0010864; HP:0012450; HP:0030043; HP:0100543	Brachycephaly; Astigmatism; Intellectual disability; Intellectual disability, mild; Global developmental delay; Absent speech; Large for gestational age; Intellectual disability, moderate; Intellectual disability, borderline; Intellectual disability, severe; Chronic constipation; Hip subluxation; Cognitive impairment	1	2	m
2011587	1011583	Exome_BGI_59MB	2018-04-01	Trio	yes	2018-01-01	yes	2018-03-01	no	NA	yes	no	HP:0000545; HP:0000648; HP:0001249; HP:0001252; HP:0001256; HP:0001263; HP:0001270; HP:0002187; HP:0002342; HP:0002650; HP:0006889; HP:0006970; HP:0010864	Myopia; Optic atrophy; Intellectual disability; Hypotonia; Intellectual disability, mild; Global developmental delay; Motor delay; Intellectual disability, profound; Intellectual disability, moderate; Scoliosis; Intellectual disability, borderline; Periventricular leukomalacia; Intellectual disability, severe	1	3	w
2011587	1011583	Exome_BGI_59MB	2018-04-01	Trio	yes	2017-11-01	no	NA	no	NA	no	no	HP:0001266; HP:0001300; HP:0001304; HP:0001332; HP:0001337; HP:0002067; HP:0002072; HP:0002080; HP:0002268; HP:0002378; HP:0002451; HP:0002487; HP:0003326; HP:0003394; HP:0007351; HP:0010535; HP:0100022; HP:0200085	Choreoathetosis; Parkinsonism; Torsion dystonia; Dystonia; Tremor; Bradykinesia; Chorea; Intention tremor; Paroxysmal dystonia; Hand tremor; Limb dystonia; Hyperkinetic movements; Myalgia; Muscle spasm; Upper limb postural tremor; Sleep apnea; Abnormality of movement; Limb tremor	3	28	m
2011587	1011583	Exome_BGI_59MB	2018-04-01	Trio	yes	2018-05-01	no	NA	no	NA	no	no	HP:0001249; HP:0001263; HP:0001270; HP:0001288; HP:0001344; HP:0001647; HP:0001655; HP:0001678; HP:0002342; HP:0002465; HP:0002870; HP:0004322; HP:0010535; HP:0010864; HP:0011097; HP:0200134	Intellectual disability; Global developmental delay; Motor delay; Gait disturbance; Absent speech; Bicuspid aortic valve; Patent foramen ovale; Atrioventricular block; Intellectual disability, moderate; Poor speech; Obstructive sleep apnea; Short stature; Sleep apnea; Intellectual disability, severe; Epileptic spasm; Epileptic encephalopathy	1	11	w
2011587	1011583	Exome_Agilent_SureSelect_v6	2018-04-01	Trio	no	NA	no	NA	no	NA	yes	no	HP:0000824; HP:0000839; HP:0001510; HP:0002652; HP:0003502; HP:0003510; HP:0003521; HP:0004322; HP:0008845; HP:0008848; HP:0008873; HP:0008905	Decreased response to growth hormone stimulation test; Pituitary dwarfism; Growth delay; Skeletal dysplasia; Mild short stature; Severe short stature; Disproportionate short-trunk short stature; Short stature; Mesomelic short stature; Moderately short stature; Disproportionate short-limb short stature; Rhizomelia	4	4	m
2011587	1011583	Exome_Agilent_SureSelect_v6	2018-04-01	Trio	no	NA	no	NA	no	NA	no	no	HP:0000824; HP:0001507; HP:0001510; HP:0008850	Decreased response to growth hormone stimulation test; Growth abnormality; Growth delay; Severe postnatal growth retardation	4	30	w
2011587	1011583	Exome_Agilent_SureSelect_v6	2018-04-01	Trio	yes	2017-12-01	yes	2017-08-01	no	NA	no	no	HP:0000708; HP:0000729; HP:0001263; HP:0001374; HP:0005191; HP:0100852	Behavioral abnormality; Autistic behavior; Global developmental delay; Congenital hip dislocation; Congenital knee dislocation; Abnormal fear/anxiety-related behavior	1	4	m
2011587	1011583	Exome_Agilent_SureSelect_v6	2018-03-01	Trio	no	NA	yes	2018-04-01	no	NA	no	no	HP:0000478; HP:0000479; HP:0000588; HP:0001250; HP:0002079; HP:0006989; HP:0007370; HP:0007786; HP:0007858; HP:0011097; HP:0012469	Abnormality of the eye; Abnormal retinal morphology; Optic nerve coloboma; Seizure; Hypoplasia of the corpus callosum; Dysplastic corpus callosum; Aplasia/Hypoplasia of the corpus callosum; Lacunar retinal depigmentation; Chorioretinal lacunae; Epileptic spasm; Infantile spasms	1	3	w
2011587	1011583	Exome_Agilent_SureSelect_v6	2018-03-01	Trio	yes	2017-12-01	yes	2017-09-01	no	NA	yes	no	HP:0000718; HP:0000750; HP:0001249; HP:0001256; HP:0001263; HP:0001270; HP:0001629; HP:0001635; HP:0001671; HP:0002187; HP:0002194; HP:0002342; HP:0002673; HP:0003048; HP:0010864; HP:0011342; HP:0011343; HP:0011344; HP:0012434; HP:0012758; HP:0100543; HP:0100716	Aggressive behavior; Delayed speech and language development; Intellectual disability; Intellectual disability, mild; Global developmental delay; Motor delay; Ventricular septal defect; Congestive heart failure; Abnormal cardiac septum morphology; Intellectual disability, profound; Delayed gross motor development; Intellectual disability, moderate; Coxa valga; Radial head subluxation; Intellectua…	1	9	w
2011587	1011583	Exome_Agilent_SureSelect_v6	2018-03-01	Trio	yes	2017-11-01	no	NA	no	NA	yes	no	HP:0001250; HP:0001263; HP:0002283; HP:0002521; HP:0011097; HP:0011342; HP:0011343; HP:0011344; HP:0012736; HP:0012758; HP:0200134	Seizure; Global developmental delay; Global brain atrophy; Hypsarrhythmia; Epileptic spasm; Mild global developmental delay; Moderate global developmental delay; Severe global developmental delay; Profound global developmental delay; Neurodevelopmental delay; Epileptic encephalopathy	1	1	w
2011587	1011583	Exome_Agilent_SureSelect_v6	2018-02-01	Quattro	no	NA	no	NA	no	NA	no	no	HP:0001508; HP:0001511; HP:0004322	Failure to thrive; Intrauterine growth retardation; Short stature	4	13	w
2011587	1011583	Exome_Agilent_SureSelect_v6	2018-02-01	Trio	no	NA	no	NA	no	NA	yes	no	HP:0000479; HP:0001249; HP:0001256; HP:0001263; HP:0001268; HP:0002133; HP:0002151; HP:0002187; HP:0002342; HP:0002615; HP:0003287; HP:0003737; HP:0006789; HP:0006887; HP:0006889; HP:0010864; HP:0011097; HP:0030059; HP:0100543	Abnormal retinal morphology; Intellectual disability; Intellectual disability, mild; Global developmental delay; Mental deterioration; Status epilepticus; Increased serum lactate; Intellectual disability, profound; Intellectual disability, moderate; Hypotension; Abnormality of mitochondrial metabolism; Mitochondrial myopathy; Mitochondrial encephalopathy; Intellectual disability, progressive; Int…	1	1	w
2011587	1011583	Exome_Agilent_SureSelect_v6	2018-01-01	Trio	yes	2017-11-01	no	NA	no	NA	no	no	HP:0001250; HP:0001508; HP:0001511; HP:0002079; HP:0002521; HP:0008947; HP:0200134	Seizure; Failure to thrive; Intrauterine growth retardation; Hypoplasia of the corpus callosum; Hypsarrhythmia; Infantile muscular hypotonia; Epileptic encephalopathy	1	0	w
2011587	1011583	Exome_Agilent_SureSelect_v6	2018-01-01	Trio	yes	2017-09-01	yes	2017-06-01	no	NA	no	no	HP:0000648; HP:0001249; HP:0001263; HP:0001548; HP:0002069; HP:0002121; HP:0002342; HP:0007359; HP:0010864; HP:0011407; HP:0100543	Optic atrophy; Intellectual disability; Global developmental delay; Overgrowth; Bilateral tonic-clonic seizure; Generalized non-motor (absence) seizure; Intellectual disability, moderate; Focal-onset seizure; Intellectual disability, severe; Proportionate tall stature; Cognitive impairment	1	13	m
2011587	1011583	Exome_Agilent_SureSelect_v6	2018-01-01	Trio	yes	2016-12-01	no	NA	no	NA	no	no	HP:0001263; HP:0001288; HP:0001344; HP:0002353; HP:0004325	Global developmental delay; Gait disturbance; Absent speech; EEG abnormality; Decreased body weight	1	4	m
2011587	1011583	Exome_Agilent_SureSelect_v6	2018-01-01	Trio	yes	2017-10-01	no	NA	no	NA	yes	no	HP:0000028; HP:0000077; HP:0000639; HP:0000750; HP:0001249; HP:0001252; HP:0001256; HP:0001263; HP:0001317; HP:0001321; HP:0002079; HP:0002187; HP:0002342; HP:0007370; HP:0008947; HP:0010864	Cryptorchidism; Abnormality of the kidney; Nystagmus; Delayed speech and language development; Intellectual disability; Hypotonia; Intellectual disability, mild; Global developmental delay; Abnormal cerebellum morphology; Cerebellar hypoplasia; Hypoplasia of the corpus callosum; Intellectual disability, profound; Intellectual disability, moderate; Aplasia/Hypoplasia of the corpus callosum; Infant…	1	3	m
2011587	1011583	Exome_Agilent_SureSelect_v6	2018-01-01	Trio	yes	2017-01-01	no	NA	no	NA	no	no	HP:0001250; HP:0001263; HP:0002353; HP:0200134	Seizure; Global developmental delay; EEG abnormality; Epileptic encephalopathy	1	7	m
2011587	1011583	Exome_Agilent_SureSelect_v6	2018-01-01	Trio	yes	2017-11-01	yes	2017-08-01	no	NA	no	no	HP:0000540; HP:0001249; HP:0001256; HP:0001263; HP:0001831; HP:0002342; HP:0006008; HP:0009237	Hypermetropia; Intellectual disability; Intellectual disability, mild; Global developmental delay; Short toe; Intellectual disability, moderate; Unilateral brachydactyly; Short 5th finger	1	14	m
2011587	1011583	Exome_Agilent_SureSelect_v6	2018-01-01	Trio	yes	2017-08-01	no	NA	no	NA	yes	no	HP:0000718; HP:0000729; HP:0000752; HP:0001249; HP:0001256; HP:0001263; HP:0001273; HP:0001344; HP:0006970; HP:0007074; HP:0011968	Aggressive behavior; Autistic behavior; Hyperactivity; Intellectual disability; Intellectual disability, mild; Global developmental delay; Abnormal corpus callosum morphology; Absent speech; Periventricular leukomalacia; Thick corpus callosum; Feeding difficulties	1	3	m
2011587	1011583	Exome_Agilent_SureSelect_v6	2018-01-01	Trio	yes	2017-09-01	no	NA	no	NA	yes	no	HP:0000805; HP:0001250; HP:0001270; HP:0001288; HP:0002066; HP:0003477; HP:0007240; HP:0007359; HP:0010850; HP:0010862; HP:0011185; HP:0011197	Enuresis; Seizure; Motor delay; Gait disturbance; Gait ataxia; Peripheral axonal neuropathy; Progressive gait ataxia; Focal-onset seizure; EEG with spike-wave complexes; Delayed fine motor development; EEG with focal epileptiform discharges; EEG with focal spike waves	1	15	m
2011587	1011583	Exome_Agilent_SureSelect_v6	2018-01-01	Trio	yes	2017-10-01	no	NA	no	NA	no	no	HP:0000298; HP:0001332; HP:0002076; HP:0002194; HP:0002375; HP:0002487; HP:0007256; HP:0008936; HP:0012175	Mask-like facies; Dystonia; Migraine; Delayed gross motor development; Hypokinesia; Hyperkinetic movements; Abnormal pyramidal sign; Muscular hypotonia of the trunk; Resistance to activated protein C	1	2	w
2011587	1011583	Exome_Agilent_SureSelect_v6	2018-01-01	Trio	yes	2017-10-01	no	NA	no	NA	yes	no	HP:0000252; HP:0000365; HP:0001250; HP:0001263; HP:0001317; HP:0001321; HP:0002126; HP:0005484; HP:0006808; HP:0006872; HP:0007033; HP:0010841; HP:0011182; HP:0011342; HP:0011343; HP:0011344; HP:0011451; HP:0012704; HP:0200134	Microcephaly; Hearing impairment; Seizure; Global developmental delay; Abnormal cerebellum morphology; Cerebellar hypoplasia; Polymicrogyria; Secondary microcephaly; Cerebral hypomyelination; Cerebral hypoplasia; Cerebellar dysplasia; Multifocal epileptiform discharges; Interictal epileptiform activity; Mild global developmental delay; Moderate global developmental delay; Severe global developmen…	1	1	w
2011587	1011583	Exome_Agilent_SureSelect_v6	2018-01-01	Duo	yes	2017-11-01	no	NA	no	NA	no	no	HP:0000252; HP:0000750; HP:0001263; HP:0001344; HP:0001792; HP:0004322	Microcephaly; Delayed speech and language development; Global developmental delay; Absent speech; Small nail; Short stature	1	18	w
2011587	1011583	Exome_Agilent_SureSelect_v6	2018-01-01	Duo	no	NA	no	NA	no	NA	no	no	HP:0000252; HP:0001249; HP:0001263	Microcephaly; Intellectual disability; Global developmental delay	1	11	w
2011587	1011583	Exome_Agilent_SureSelect_v6	2018-01-01	Trio	yes	2017-11-01	no	NA	no	NA	no	no	HP:0000750; HP:0000968; HP:0000970; HP:0000975; HP:0001250; HP:0001252; HP:0001262; HP:0001263; HP:0002104; HP:0002121; HP:0005968; HP:0007476; HP:0007607; HP:0010783; HP:0011973; HP:0012418; HP:0030050	Delayed speech and language development; Ectodermal dysplasia; Anhidrosis; Hyperhidrosis; Seizure; Hypotonia; Excessive daytime somnolence; Global developmental delay; Apnea; Generalized non-motor (absence) seizure; Temperature instability; Anhidrotic ectodermal dysplasia; Hypohidrotic ectodermal dysplasia; Erythema; Paroxysmal lethargy; Hypoxemia; Narcolepsy	1	3	m
2011587	1011583	Exome_Agilent_SureSelect_v6	2018-01-01	Trio	yes	2017-11-01	no	NA	no	NA	yes	no	HP:0001249; HP:0001250; HP:0001252; HP:0001257; HP:0001263; HP:0001270; HP:0002061; HP:0002066; HP:0002133; HP:0002353; HP:0002376; HP:0002497; HP:0006466; HP:0007281; HP:0008936; HP:0008947; HP:0010841; HP:0011342; HP:0011343; HP:0011344; HP:0012444; HP:0012736; HP:0012758; HP:0100543; HP:0200134	Intellectual disability; Seizure; Hypotonia; Spasticity; Global developmental delay; Motor delay; Lower limb spasticity; Gait ataxia; Status epilepticus; EEG abnormality; Developmental regression; Spastic ataxia; Ankle flexion contracture; Developmental stagnation; Muscular hypotonia of the trunk; Infantile muscular hypotonia; Multifocal epileptiform discharges; Mild global developmental delay; M…	1	6	m
2011587	1011583	Exome_Agilent_SureSelect_v6	2018-01-01	Trio	yes	2017-11-01	no	NA	no	NA	no	no	HP:0001250; HP:0001263; HP:0001298; HP:0002373; HP:0007359	Seizure; Global developmental delay; Encephalopathy; Febrile seizure (within the age range of 3 months to 6 years); Focal-onset seizure	1	8	m
2011587	1011583	Exome_Agilent_SureSelect_v6	2018-01-01	Trio	yes	2017-10-01	no	NA	no	NA	yes	no	HP:0000028; HP:0000252; HP:0000508; HP:0001263; HP:0001792; HP:0003502; HP:0004322; HP:0008733; HP:0009803; HP:0011335; HP:0100702	Cryptorchidism; Microcephaly; Ptosis; Global developmental delay; Small nail; Mild short stature; Short stature; Dysplastic testes; Short phalanx of finger; Frontal hirsutism; Arachnoid cyst	1	2	m
2011587	1011583	Exome_Agilent_SureSelect_v6	2018-01-01	Trio	no	NA	no	NA	no	NA	yes	no	HP:0001249; HP:0001250; HP:0001263; HP:0001332; HP:0002268; HP:0002451; HP:0002530; HP:0004373; HP:0100543	Intellectual disability; Seizure; Global developmental delay; Dystonia; Paroxysmal dystonia; Limb dystonia; Axial dystonia; Focal dystonia; Cognitive impairment	1	15	w
2011587	1011583	Exome_Agilent_SureSelect_v6	2018-01-01	Trio	yes	2017-11-01	no	NA	no	NA	no	no	HP:0000252; HP:0000750; HP:0001007; HP:0001249; HP:0001256; HP:0001263; HP:0001344; HP:0002342; HP:0002465; HP:0004322; HP:0011335; HP:0100543	Microcephaly; Delayed speech and language development; Hirsutism; Intellectual disability; Intellectual disability, mild; Global developmental delay; Absent speech; Intellectual disability, moderate; Poor speech; Short stature; Frontal hirsutism; Cognitive impairment	1	7	w
2011587	1011583	Exome_Agilent_SureSelect_v6	2018-01-01	Trio	yes	2017-10-01	no	NA	no	NA	no	no	HP:0000750; HP:0001250; HP:0001263; HP:0001270; HP:0007359; HP:0010310; HP:0011145; HP:0011342; HP:0011343; HP:0011344	Delayed speech and language development; Seizure; Global developmental delay; Motor delay; Focal-onset seizure; Chylothorax; Symptomatic seizures; Mild global developmental delay; Moderate global developmental delay; Severe global developmental delay	1	4	m
2011587	1011583	Exome_Agilent_SureSelect_v6	2018-01-01	Single	yes	2017-11-01	no	NA	no	NA	no	no	HP:0001250; HP:0002154; HP:0010851; HP:0011182; HP:0012747; HP:0012751; HP:0200134	Seizure; Hyperglycinemia; EEG with burst suppression; Interictal epileptiform activity; Abnormal brainstem MRI signal intensity; Abnormal basal ganglia MRI signal intensity; Epileptic encephalopathy	1	0	m
2011587	1011583	Exome_Agilent_SureSelect_v6	2018-01-01	Trio	yes	2017-09-01	no	NA	no	NA	no	no	HP:0000708; HP:0000750; HP:0001249; HP:0001256; HP:0001263; HP:0001290; HP:0001999; HP:0002342; HP:0010864	Behavioral abnormality; Delayed speech and language development; Intellectual disability; Intellectual disability, mild; Global developmental delay; Generalized hypotonia; Abnormal facial shape; Intellectual disability, moderate; Intellectual disability, severe	1	14	m
2011587	1011583	Exome_Agilent_SureSelect_v6	2018-01-01	Trio	no	NA	no	NA	no	NA	no	no	HP:0001288; HP:0001317; HP:0002076; HP:0002141; HP:0002352; HP:0007052	Gait disturbance; Abnormal cerebellum morphology; Migraine; Gait imbalance; Leukoencephalopathy; Multifocal cerebral white matter abnormalities	5	48	w
2011587	1011583	Exome_Agilent_SureSelect_v6	2018-01-01	Trio	yes	2017-07-01	no	NA	no	NA	no	no	HP:0000252; HP:0000286; HP:0000505; HP:0000508; HP:0000648; HP:0000664; HP:0000717; HP:0000729; HP:0001007; HP:0001156; HP:0001249; HP:0001250; HP:0001347; HP:0002353; HP:0012469; HP:0100543; HP:0200134	Microcephaly; Epicanthus; Visual impairment; Ptosis; Optic atrophy; Synophrys; Autism; Autistic behavior; Hirsutism; Brachydactyly; Intellectual disability; Seizure; Hyperreflexia; EEG abnormality; Infantile spasms; Cognitive impairment; Epileptic encephalopathy	1	5	w
2011587	1011583	Exome_Agilent_SureSelect_v6	2018-01-01	Trio	yes	2017-05-01	yes	2019-05-01	no	NA	no	no	HP:0000252; HP:0001159; HP:0001249; HP:0001305; HP:0001385; HP:0002126; HP:0009944; HP:0010864; HP:0011097; HP:0012443	Microcephaly; Syndactyly; Intellectual disability; Dandy-Walker malformation; Hip dysplasia; Polymicrogyria; Partial duplication of thumb phalanx; Intellectual disability, severe; Epileptic spasm; Abnormality of brain morphology	1	9	m
2011587	1011583	Exome_Agilent_SureSelect_v6	2018-01-01	Trio	yes	2016-12-01	no	NA	no	NA	no	no	HP:0000505; HP:0001250; HP:0001263; HP:0001344; HP:0001647	Visual impairment; Seizure; Global developmental delay; Absent speech; Bicuspid aortic valve	1	3	m
2011587	1011583	Exome_Agilent_SureSelect_v6	2018-01-01	Trio	yes	2017-09-01	no	NA	no	NA	no	no	HP:0001250; HP:0002069; HP:0002121; HP:0002133; HP:0002373; HP:0002521; HP:0007359; HP:0010819; HP:0011150	Seizure; Bilateral tonic-clonic seizure; Generalized non-motor (absence) seizure; Status epilepticus; Febrile seizure (within the age range of 3 months to 6 years); Hypsarrhythmia; Focal-onset seizure; Atonic seizure; Myoclonic absence seizure	1	6	w
2011587	1011583	Exome_Agilent_SureSelect_v6	2018-01-01	Trio	yes	2017-10-01	no	NA	no	NA	no	no	HP:0000717; HP:0000750; HP:0001063; HP:0001100; HP:0001250; HP:0001263; HP:0001270; HP:0001344; HP:0002069; HP:0002167; HP:0002465; HP:0010841; HP:0010848; HP:0010850; HP:0011182; HP:0011198; HP:0012434; HP:0200134	Autism; Delayed speech and language development; Acrocyanosis; Heterochromia iridis; Seizure; Global developmental delay; Motor delay; Absent speech; Bilateral tonic-clonic seizure; Neurological speech impairment; Poor speech; Multifocal epileptiform discharges; EEG with spike-wave complexes (2.5-3.5 Hz); EEG with spike-wave complexes; Interictal epileptiform activity; EEG with generalized epilep…	1	4	w
2011587	1011583	Exome_Agilent_SureSelect_v6	2018-01-01	Trio	yes	2017-10-01	no	NA	no	NA	no	no	HP:0000717; HP:0001249; HP:0001256; HP:0001263; HP:0002187; HP:0002342; HP:0006889; HP:0010864	Autism; Intellectual disability; Intellectual disability, mild; Global developmental delay; Intellectual disability, profound; Intellectual disability, moderate; Intellectual disability, borderline; Intellectual disability, severe	1	4	m
2011587	1011583	Exome_Agilent_SureSelect_v6	2017-12-01	Trio	no	NA	no	NA	no	NA	no	no	HP:0000252; HP:0000364; HP:0000365; HP:0000505; HP:0001249; HP:0001250; HP:0001263; HP:0002071; HP:0002187; HP:0002353; HP:0002360; HP:0010864; HP:0100021	Microcephaly; Hearing abnormality; Hearing impairment; Visual impairment; Intellectual disability; Seizure; Global developmental delay; Abnormality of extrapyramidal motor function; Intellectual disability, profound; EEG abnormality; Sleep disturbance; Intellectual disability, severe; Cerebral palsy	1	2	m
2011587	1011583	Exome_Agilent_SureSelect_v6	2017-12-01	Trio	no	NA	no	NA	no	NA	no	no	HP:0000238; HP:0000243; HP:0001249; HP:0001252; HP:0001256; HP:0001263; HP:0001631; HP:0001643; HP:0001943; HP:0002187; HP:0002342; HP:0002884; HP:0006829; HP:0006889; HP:0008947; HP:0010864; HP:0011607	Hydrocephalus; Trigonocephaly; Intellectual disability; Hypotonia; Intellectual disability, mild; Global developmental delay; Atrial septal defect; Patent ductus arteriosus; Hypoglycemia; Intellectual disability, profound; Intellectual disability, moderate; Hepatoblastoma; Severe muscular hypotonia; Intellectual disability, borderline; Infantile muscular hypotonia; Intellectual disability, severe…	1	1	w
2011587	1011583	Exome_Agilent_SureSelect_v6	2017-12-01	Single	yes	2018-03-01	no	NA	no	NA	no	no	HP:0001250; HP:0001252; HP:0001263; HP:0002069; HP:0002121; HP:0002123; HP:0002197; HP:0002266; HP:0002384; HP:0007359; HP:0008947; HP:0010818; HP:0010819; HP:0011145; HP:0011166; HP:0011167; HP:0011169; HP:0011170	Seizure; Hypotonia; Global developmental delay; Bilateral tonic-clonic seizure; Generalized non-motor (absence) seizure; Generalized myoclonic seizure; Generalized-onset seizure; Focal clonic seizure; Focal impaired awareness seizure; Focal-onset seizure; Infantile muscular hypotonia; Generalized tonic seizure; Atonic seizure; Symptomatic seizures; Focal myoclonic seizure; Focal tonic seizure; Ge…	1	0	w
2011587	1011583	Exome_Agilent_SureSelect_v6	2017-12-01	Trio	yes	2017-10-01	no	NA	no	NA	no	no	HP:0001250; HP:0001298; HP:0002266; HP:0002349; HP:0002383; HP:0002384; HP:0011145; HP:0011153; HP:0011167	Seizure; Encephalopathy; Focal clonic seizure; Focal aware seizure; Infectious encephalitis; Focal impaired awareness seizure; Symptomatic seizures; Focal motor seizure; Focal tonic seizure	1	10	w
2011587	1011583	Exome_Agilent_SureSelect_v6	2017-12-01	Trio	yes	2017-11-01	yes	2018-02-01	no	NA	no	yes	HP:0001250; HP:0002076; HP:0002077; HP:0002083; HP:0002266; HP:0007359; HP:0010848; HP:0010850; HP:0011167; HP:0011185; HP:0011193; HP:0011197	Seizure; Migraine; Migraine with aura; Migraine without aura; Focal clonic seizure; Focal-onset seizure; EEG with spike-wave complexes (2.5-3.5 Hz); EEG with spike-wave complexes; Focal tonic seizure; EEG with focal epileptiform discharges; EEG with focal spikes; EEG with focal spike waves	1	14	w
2011587	1011583	Exome_Agilent_SureSelect_v6	2017-12-01	Trio	yes	2017-10-01	no	NA	no	NA	no	no	HP:0000819; HP:0001324; HP:0001761; HP:0003259; HP:0003477; HP:0007340; HP:0007359; HP:0008064; HP:0100281	Diabetes mellitus; Muscle weakness; Pes cavus; Elevated circulating creatinine concentration; Peripheral axonal neuropathy; Lower limb muscle weakness; Focal-onset seizure; Ichthyosis; Chronic colitis	1	12	m
2011587	1011583	Exome_Agilent_SureSelect_v6	2017-12-01	Trio	yes	2017-10-01	no	NA	no	NA	no	no	HP:0001249; HP:0001250; HP:0001263; HP:0001298; HP:0002194; HP:0002353; HP:0002376; HP:0010841; HP:0011342; HP:0011343; HP:0011344; HP:0100543	Intellectual disability; Seizure; Global developmental delay; Encephalopathy; Delayed gross motor development; EEG abnormality; Developmental regression; Multifocal epileptiform discharges; Mild global developmental delay; Moderate global developmental delay; Severe global developmental delay; Cognitive impairment	1	12	m
2011587	1011583	Exome_Agilent_SureSelect_v6	2017-12-01	Trio	yes	2017-07-01	no	NA	no	NA	no	no	HP:0000750; HP:0001249; HP:0001256; HP:0001263; HP:0001344; HP:0002187; HP:0002342; HP:0002465; HP:0006889; HP:0010864	Delayed speech and language development; Intellectual disability; Intellectual disability, mild; Global developmental delay; Absent speech; Intellectual disability, profound; Intellectual disability, moderate; Poor speech; Intellectual disability, borderline; Intellectual disability, severe	1	4	m
2011587	1011583	Exome_Agilent_SureSelect_v6	2017-12-01	Single	no	NA	no	NA	no	NA	no	no	HP:0001250; HP:0002133; HP:0012469; HP:0200134	Seizure; Status epilepticus; Infantile spasms; Epileptic encephalopathy	1	0	m
2011587	1011583	Exome_Agilent_SureSelect_v6	2017-12-01	Trio	yes	2017-09-01	yes	2017-09-01	no	NA	no	no	HP:0000098; HP:0000202; HP:0000750; HP:0001250; HP:0001263; HP:0001270; HP:0001513; HP:0002282	Tall stature; Oral cleft; Delayed speech and language development; Seizure; Global developmental delay; Motor delay; Obesity; Gray matter heterotopia	1	4	w
2011587	1011583	Exome_Agilent_SureSelect_v6	2017-11-01	Trio	no	NA	no	NA	yes	2016-12-01	no	no	HP:0000252; HP:0000253; HP:0000286; HP:0000316; HP:0000581; HP:0001249; HP:0001256; HP:0001263; HP:0002187; HP:0002342; HP:0005484; HP:0006887; HP:0006889; HP:0007930; HP:0010864; HP:0011342; HP:0011343; HP:0011344; HP:0011451; HP:0012736	Microcephaly; Progressive microcephaly; Epicanthus; Hypertelorism; Blepharophimosis; Intellectual disability; Intellectual disability, mild; Global developmental delay; Intellectual disability, profound; Intellectual disability, moderate; Secondary microcephaly; Intellectual disability, progressive; Intellectual disability, borderline; Prominent epicanthal folds; Intellectual disability, severe; …	1	3	m
2011587	1011583	Exome_Agilent_SureSelect_v6	2017-11-01	Trio	yes	2017-10-01	yes	2017-09-01	no	NA	no	no	HP:0000252; HP:0000278; HP:0000365; HP:0000505; HP:0001250; HP:0001252; HP:0001263; HP:0001336; HP:0001371; HP:0001643; HP:0001655; HP:0002015; HP:0002522; HP:0002804	Microcephaly; Retrognathia; Hearing impairment; Visual impairment; Seizure; Hypotonia; Global developmental delay; Myoclonus; Flexion contracture; Patent ductus arteriosus; Patent foramen ovale; Dysphagia; Areflexia of lower limbs; Arthrogryposis multiplex congenita	1	0	w
2011587	1011583	Exome_Agilent_SureSelect_v6	2017-11-01	Trio	yes	2017-09-01	no	NA	no	NA	no	no	HP:0001250; HP:0001263; HP:0200134	Seizure; Global developmental delay; Epileptic encephalopathy	1	2	m
2011587	1011583	Exome_Agilent_SureSelect_v6	2017-11-01	Trio	yes	2017-10-01	no	NA	no	NA	no	no	HP:0001250; HP:0001263; HP:0002079; HP:0007074; HP:0007858; HP:0011097; HP:0012469; HP:0200012	Seizure; Global developmental delay; Hypoplasia of the corpus callosum; Thick corpus callosum; Chorioretinal lacunae; Epileptic spasm; Infantile spasms; Short corpus callosum	1	8	w
2011587	1011583	Exome_Agilent_SureSelect_v6	2017-11-01	Trio	no	NA	yes	2017-11-01	no	NA	yes	no	HP:0001252; HP:0001263; HP:0003560; HP:0012758	Hypotonia; Global developmental delay; Muscular dystrophy; Neurodevelopmental delay	1	1	w
2011587	1011583	Exome_Agilent_SureSelect_v6	2017-11-01	Trio	yes	2017-07-01	no	NA	no	NA	no	no	HP:0001250; HP:0001263; HP:0001270; HP:0007359	Seizure; Global developmental delay; Motor delay; Focal-onset seizure	1	6	w
2011587	1011583	Exome_Agilent_SureSelect_v6	2017-11-01	Single	no	NA	no	NA	no	NA	yes	no	HP:0000613; HP:0001250; HP:0001252; HP:0008326; HP:0011342	Photophobia; Seizure; Hypotonia; Reduced circulating vitamin B6 level; Mild global developmental delay	1	1	w
2011587	1011583	Exome_Agilent_SureSelect_v6	2017-11-01	Trio	yes	2018-04-01	yes	2017-11-01	no	NA	no	no	HP:0000158; HP:0000252; HP:0000969; HP:0001537; HP:0001631; HP:0001638; HP:0001789; HP:0004322; HP:0005099; HP:0100790	Macroglossia; Microcephaly; Edema; Umbilical hernia; Atrial septal defect; Cardiomyopathy; Hydrops fetalis; Short stature; Severe hydrops fetalis; Hernia	4	0	m
2011587	1011583	Exome_Agilent_SureSelect_v6	2017-11-01	Trio	no	NA	no	NA	yes	2017-03-01	no	no	HP:0000822; HP:0001249; HP:0001256; HP:0001513; HP:0001641; HP:0002342; HP:0003077; HP:0005148; HP:0006889; HP:0008356; HP:0008915; HP:0010444; HP:0012743	Hypertension; Intellectual disability; Intellectual disability, mild; Obesity; Abnormal pulmonary valve morphology; Intellectual disability, moderate; Hyperlipidemia; Pulmonary valve defects; Intellectual disability, borderline; Combined hyperlipidemia; Childhood-onset truncal obesity; Pulmonary insufficiency; Abdominal obesity	1	12	w
2011587	1011583	Exome_Agilent_SureSelect_v6	2017-11-01	Trio	yes	2016-12-01	yes	2017-08-01	no	NA	yes	no	HP:0000252; HP:0001250; HP:0001252; HP:0001263; HP:0001999	Microcephaly; Seizure; Hypotonia; Global developmental delay; Abnormal facial shape	1	13	m
2011587	1011583	Exome_Agilent_SureSelect_v6	2017-11-01	Trio	no	NA	no	NA	no	NA	yes	no	HP:0000112; HP:0000598; HP:0001250; HP:0001263; HP:0001999; HP:0002353; HP:0011153; HP:0011170	Nephropathy; Abnormality of the ear; Seizure; Global developmental delay; Abnormal facial shape; EEG abnormality; Focal motor seizure; Generalized myoclonic-atonic seizure	1	4	w
2011587	1011583	Exome_Agilent_SureSelect_v6	2017-11-01	Trio	yes	2017-07-01	no	NA	no	NA	no	no	HP:0000473; HP:0001251; HP:0001260; HP:0001332; HP:0001350; HP:0002066; HP:0002070; HP:0002078; HP:0002131; HP:0002186; HP:0002451; HP:0004373; HP:0010521; HP:0012048	Torticollis; Ataxia; Dysarthria; Dystonia; Slurred speech; Gait ataxia; Limb ataxia; Truncal ataxia; Episodic ataxia; Apraxia; Limb dystonia; Focal dystonia; Gait apraxia; Oromandibular dystonia	3	4	w
2011587	1011583	Exome_Agilent_SureSelect_v6	2017-11-01	Trio	yes	2017-05-01	no	NA	no	NA	no	no	HP:0001250; HP:0001263; HP:0011170; HP:0012758	Seizure; Global developmental delay; Generalized myoclonic-atonic seizure; Neurodevelopmental delay	1	3	m
2011587	1011583	Exome_Agilent_SureSelect_v6	2017-11-01	Trio	yes	2017-07-01	no	NA	no	NA	no	no	HP:0001249; HP:0001256; HP:0001328; HP:0002342; HP:0006889; HP:0010465; HP:0100543	Intellectual disability; Intellectual disability, mild; Specific learning disability; Intellectual disability, moderate; Intellectual disability, borderline; Precocious puberty in females; Cognitive impairment	1	10	w
2011587	1011583	Exome_Agilent_SureSelect_v6	2017-11-01	Trio	yes	2017-09-01	no	NA	no	NA	no	no	HP:0001250; HP:0001263; HP:0002521; HP:0011097; HP:0011342; HP:0011343; HP:0011344; HP:0012469	Seizure; Global developmental delay; Hypsarrhythmia; Epileptic spasm; Mild global developmental delay; Moderate global developmental delay; Severe global developmental delay; Infantile spasms	1	1	m
2011587	1011583	Exome_Agilent_SureSelect_v6	2017-11-01	Trio	yes	2017-09-01	no	NA	no	NA	no	no	HP:0001250; HP:0002353; HP:0010841; HP:0011167; HP:0011182; HP:0012433; HP:0200134	Seizure; EEG abnormality; Multifocal epileptiform discharges; Focal tonic seizure; Interictal epileptiform activity; Abnormal social behavior; Epileptic encephalopathy	1	4	m
2011587	1011583	Exome_Agilent_SureSelect_v6	2017-11-01	Trio	yes	2017-10-01	no	NA	no	NA	no	no	HP:0001249; HP:0001250; HP:0001256; HP:0001263; HP:0001268; HP:0002187; HP:0002342; HP:0002353; HP:0002521; HP:0006887; HP:0006889; HP:0010864; HP:0011097; HP:0011182; HP:0011342; HP:0011343; HP:0011344; HP:0012469; HP:0100543; HP:0200134	Intellectual disability; Seizure; Intellectual disability, mild; Global developmental delay; Mental deterioration; Intellectual disability, profound; Intellectual disability, moderate; EEG abnormality; Hypsarrhythmia; Intellectual disability, progressive; Intellectual disability, borderline; Intellectual disability, severe; Epileptic spasm; Interictal epileptiform activity; Mild global developmen…	1	1	w
2011587	1011583	Exome_Agilent_SureSelect_v6	2017-11-01	Trio	yes	2017-07-01	no	NA	no	NA	no	no	HP:0000252; HP:0000823; HP:0000826; HP:0001000; HP:0001250; HP:0001274; HP:0001510; HP:0002342; HP:0002509; HP:0002650; HP:0007858; HP:0008936; HP:0009062; HP:0010864; HP:0012469; HP:0200055	Microcephaly; Delayed puberty; Precocious puberty; Abnormality of skin pigmentation; Seizure; Agenesis of corpus callosum; Growth delay; Intellectual disability, moderate; Limb hypertonia; Scoliosis; Chorioretinal lacunae; Muscular hypotonia of the trunk; Infantile axial hypotonia; Intellectual disability, severe; Infantile spasms; Small hand	1	1	w
2011587	1011583	Exome_Agilent_SureSelect_v6	2017-11-01	Trio	yes	2017-08-01	no	NA	no	NA	no	no	HP:0000252; HP:0001249; HP:0001250; HP:0001263; HP:0002069; HP:0011174; HP:0011451; HP:0100021	Microcephaly; Intellectual disability; Seizure; Global developmental delay; Bilateral tonic-clonic seizure; Focal hyperkinetic seizure; Primary microcephaly; Cerebral palsy	1	1	m
2011587	1011583	Exome_Agilent_SureSelect_v6	2017-11-01	Trio	yes	2017-08-01	yes	2017-11-01	no	NA	yes	no	HP:0001257; HP:0001332; HP:0002064; HP:0002134; HP:0002171; HP:0002373; HP:0002383; HP:0002510; HP:0006999; HP:0007039; HP:0007146; HP:0012128	Spasticity; Dystonia; Spastic gait; Abnormality of the basal ganglia; Gliosis; Febrile seizure (within the age range of 3 months to 6 years); Infectious encephalitis; Spastic tetraplegia; Basal ganglia gliosis; Symmetric lesions of the basal ganglia; Bilateral basal ganglia lesions; Basal ganglia necrosis	1	4	m
2011587	1011583	Exome_Agilent_SureSelect_v6	2017-11-01	Trio	yes	2017-07-01	no	NA	no	NA	yes	no	HP:0000098; HP:0000280; HP:0000411; HP:0000717; HP:0000733; HP:0000750; HP:0000752; HP:0000957; HP:0001249; HP:0001250; HP:0001252; HP:0001256; HP:0001263; HP:0001344; HP:0001520; HP:0001762; HP:0002187; HP:0002342; HP:0002371; HP:0002373; HP:0002465; HP:0002673; HP:0003270; HP:0004324; HP:0006889; HP:0010864; HP:0012811; HP:0400004	Tall stature; Coarse facial features; Protruding ear; Autism; Stereotypy; Delayed speech and language development; Hyperactivity; Cafe-au-lait spot; Intellectual disability; Seizure; Hypotonia; Intellectual disability, mild; Global developmental delay; Absent speech; Large for gestational age; Talipes equinovarus; Intellectual disability, profound; Intellectual disability, moderate; Loss of speec…	1	5	m
2011587	1011583	Exome_Agilent_SureSelect_v6	2017-11-01	Trio	yes	2017-06-01	no	NA	no	NA	no	no	HP:0000486; HP:0000540; HP:0001252; HP:0001263; HP:0001344; HP:0005214	Strabismus; Hypermetropia; Hypotonia; Global developmental delay; Absent speech; Intestinal obstruction	1	6	w
2011587	1011583	Exome_Agilent_SureSelect_v6	2017-11-01	Trio	no	NA	no	NA	yes	2017-04-01	yes	no	HP:0000256; HP:0000684; HP:0000691; HP:0000717; HP:0000958; HP:0001249; HP:0001256; HP:0001263; HP:0001642; HP:0003307; HP:0007464; HP:0011359; HP:0100543	Macrocephaly; Delayed eruption of teeth; Microdontia; Autism; Dry skin; Intellectual disability; Intellectual disability, mild; Global developmental delay; Pulmonic stenosis; Hyperlordosis; Sparse facial hair; Dry hair; Cognitive impairment	1	16	m
2011587	1011583	Exome_Agilent_SureSelect_v6	2017-11-01	Trio	yes	2017-11-01	no	NA	no	NA	no	no	HP:0001250; HP:0001269; HP:0002383; HP:0004374	Seizure; Hemiparesis; Infectious encephalitis; Hemiplegia/hemiparesis	1	10	w
2011587	1011583	Exome_Agilent_SureSelect_v6	2017-11-01	Trio	yes	2017-07-01	no	NA	no	NA	no	no	HP:0001250; HP:0002521; HP:0012469; HP:0200134	Seizure; Hypsarrhythmia; Infantile spasms; Epileptic encephalopathy	1	2	m
2011587	1011583	Exome_Agilent_SureSelect_v6	2017-10-01	Single	no	NA	no	NA	no	NA	yes	no	HP:0000307; HP:0000347; HP:0000356; HP:0000377; HP:0000494; HP:0000601; HP:0001643; HP:0001655; HP:0002006; HP:0005235; HP:0008551	Pointed chin; Micrognathia; Abnormality of the outer ear; Abnormality of the pinna; Downslanted palpebral fissures; Hypotelorism; Patent ductus arteriosus; Patent foramen ovale; Facial cleft; Jejunal atresia; Microtia	2	0	w
2011587	1011583	Exome_Agilent_SureSelect_v6	2017-10-01	Trio	yes	2017-06-01	no	NA	no	NA	no	no	HP:0000098; HP:0000717; HP:0001249; HP:0001250; HP:0001256; HP:0001263; HP:0002465; HP:0007359	Tall stature; Autism; Intellectual disability; Seizure; Intellectual disability, mild; Global developmental delay; Poor speech; Focal-onset seizure	1	13	m
2011587	1011583	Exome_Agilent_SureSelect_v6	2017-10-01	Trio	no	NA	no	NA	no	NA	no	no	HP:0001250; HP:0001263; HP:0001298; HP:0200134	Seizure; Global developmental delay; Encephalopathy; Epileptic encephalopathy	1	14	m
2011587	1011583	Exome_Agilent_SureSelect_v6	2017-10-01	Trio	yes	2017-06-01	no	NA	no	NA	no	no	HP:0001250; HP:0001263; HP:0011169	Seizure; Global developmental delay; Generalized clonic seizure	1	4	m
2011587	1011583	Exome_Agilent_SureSelect_v6	2017-10-01	Trio	yes	2017-08-01	no	NA	no	NA	no	no	HP:0001250; HP:0001328; HP:0002121; HP:0002539; HP:0011204	Seizure; Specific learning disability; Generalized non-motor (absence) seizure; Cortical dysplasia; EEG with continuous slow activity	1	9	w
2011587	1011583	Exome_Agilent_SureSelect_v6	2017-10-01	Trio	yes	2017-07-01	no	NA	no	NA	no	no	HP:0000098; HP:0000256; HP:0000278; HP:0000348; HP:0000369; HP:0001263	Tall stature; Macrocephaly; Retrognathia; High forehead; Low-set ears; Global developmental delay	1	2	m
2011587	1011583	Exome_Agilent_SureSelect_v6	2017-10-01	Trio	yes	2017-06-01	no	NA	no	NA	no	no	HP:0001250; HP:0007359	Seizure; Focal-onset seizure	1	6	w
2011587	1011583	Exome_Agilent_SureSelect_v6	2017-10-01	Trio	no	NA	no	NA	no	NA	no	no	HP:0001249; HP:0001256; HP:0001257; HP:0001258; HP:0001263; HP:0001285; HP:0001328; HP:0002064; HP:0002313; HP:0002342; HP:0002497; HP:0004322; HP:0006889; HP:0011099; HP:0100543	Intellectual disability; Intellectual disability, mild; Spasticity; Spastic paraplegia; Global developmental delay; Spastic tetraparesis; Specific learning disability; Spastic gait; Spastic paraparesis; Intellectual disability, moderate; Spastic ataxia; Short stature; Intellectual disability, borderline; Spastic hemiparesis; Cognitive impairment	1	13	m
2011587	1011583	Exome_Agilent_SureSelect_v6	2017-10-01	Trio	yes	2017-07-01	no	NA	no	NA	no	no	HP:0001249; HP:0001250; HP:0001256; HP:0001263; HP:0002187; HP:0002342; HP:0010864; HP:0011097; HP:0100543; HP:0200134	Intellectual disability; Seizure; Intellectual disability, mild; Global developmental delay; Intellectual disability, profound; Intellectual disability, moderate; Intellectual disability, severe; Epileptic spasm; Cognitive impairment; Epileptic encephalopathy	1	13	m
2011587	1011583	Exome_Agilent_SureSelect_v6	2017-10-01	Trio	yes	2016-10-01	no	NA	no	NA	no	no	HP:0000572; HP:0001257; HP:0001324; HP:0002061; HP:0002064; HP:0002073; HP:0002497; HP:0003198; HP:0004322	Visual loss; Spasticity; Muscle weakness; Lower limb spasticity; Spastic gait; Progressive cerebellar ataxia; Spastic ataxia; Myopathy; Short stature	4	9	m
2011587	1011583	Exome_Agilent_SureSelect_v6	2017-10-01	Quattro	no	NA	no	NA	no	NA	no	no	HP:0001252; HP:0002066; HP:0002376	Hypotonia; Gait ataxia; Developmental regression	3	18	m
2011587	1011583	Exome_Agilent_SureSelect_v6	2017-10-01	Trio	yes	2017-08-01	no	NA	no	NA	no	no	HP:0000278; HP:0001298; HP:0001336; HP:0002353; HP:0003739; HP:0007105; HP:0011342; HP:0011343; HP:0011344; HP:0200134	Retrognathia; Encephalopathy; Myoclonus; EEG abnormality; Myoclonic spasms; Infantile encephalopathy; Mild global developmental delay; Moderate global developmental delay; Severe global developmental delay; Epileptic encephalopathy	1	0	m
2011587	1011583	Exome_Agilent_SureSelect_v6	2017-10-01	Trio	no	NA	yes	2017-12-01	no	NA	no	yes	HP:0000028; HP:0000047; HP:0000160; HP:0000252; HP:0000664; HP:0001249; HP:0001256; HP:0001263; HP:0002187; HP:0002342; HP:0002553; HP:0003244; HP:0004322; HP:0004325; HP:0008551; HP:0010864; HP:0011968; HP:0012853; HP:0100543	Cryptorchidism; Hypospadias; Narrow mouth; Microcephaly; Synophrys; Intellectual disability; Intellectual disability, mild; Global developmental delay; Intellectual disability, profound; Intellectual disability, moderate; Highly arched eyebrow; Penile hypospadias; Short stature; Decreased body weight; Microtia; Intellectual disability, severe; Feeding difficulties; Scrotal hypospadias; Cognitive …	1	1	m
2011587	1011583	Exome_Agilent_SureSelect_v6	2017-10-01	Quattro	yes	2017-07-01	no	NA	no	NA	no	no	HP:0000252; HP:0000518; HP:0001250; HP:0002104; HP:0002376	Microcephaly; Cataract; Seizure; Apnea; Developmental regression	1	13	m
2011587	1011583	Exome_Agilent_SureSelect_v6	2017-10-01	Trio	yes	2017-07-01	no	NA	yes	2016-11-01	yes	no	HP:0001250; HP:0007359; HP:0011166; HP:0200134	Seizure; Focal-onset seizure; Focal myoclonic seizure; Epileptic encephalopathy	1	11	w
2011587	1011583	Exome_Agilent_SureSelect_v6	2017-10-01	Trio	yes	2017-07-01	no	NA	no	NA	no	no	HP:0001250; HP:0200134	Seizure; Epileptic encephalopathy	1	10	m
2011587	1011583	Exome_Agilent_SureSelect_v6	2017-10-01	Trio	yes	2017-07-01	yes	2018-04-01	no	NA	no	no	HP:0000713; HP:0000718; HP:0000750; HP:0001249; HP:0001256; HP:0001270; HP:0002187; HP:0002342; HP:0006889; HP:0010864	Agitation; Aggressive behavior; Delayed speech and language development; Intellectual disability; Intellectual disability, mild; Motor delay; Intellectual disability, profound; Intellectual disability, moderate; Intellectual disability, borderline; Intellectual disability, severe	1	11	m
2011587	1011583	Exome_Agilent_SureSelect_v6	2017-10-01	Trio	yes	2017-06-01	no	NA	no	NA	no	no	HP:0001250; HP:0011150	Seizure; Myoclonic absence seizure	1	6	m
2011587	1011583	Exome_Agilent_SureSelect_v6	2017-10-01	Trio	yes	2017-07-01	no	NA	no	NA	no	no	HP:0001250; HP:0002069; HP:0010819	Seizure; Bilateral tonic-clonic seizure; Atonic seizure	1	3	m
2011587	1011583	Exome_Agilent_SureSelect_v6	2017-10-01	Trio	yes	2017-06-01	no	NA	no	NA	yes	no	HP:0000767; HP:0001249; HP:0001252; HP:0001263; HP:0001999; HP:0100033	Pectus excavatum; Intellectual disability; Hypotonia; Global developmental delay; Abnormal facial shape; Tics	1	14	m
2011587	1011583	Exome_Agilent_SureSelect_v6	2017-09-01	Trio	yes	2017-08-01	yes	2017-09-01	no	NA	no	no	HP:0001249; HP:0001250; HP:0001263; HP:0001270; HP:0001336; HP:0002059; HP:0002123; HP:0002194; HP:0002353; HP:0002500; HP:0011097; HP:0012444; HP:0100543; HP:0200134	Intellectual disability; Seizure; Global developmental delay; Motor delay; Myoclonus; Cerebral atrophy; Generalized myoclonic seizure; Delayed gross motor development; EEG abnormality; Abnormal cerebral white matter morphology; Epileptic spasm; Brain atrophy; Cognitive impairment; Epileptic encephalopathy	1	0	m
2011587	1011583	Exome_Agilent_SureSelect_v6	2017-09-01	Trio	yes	2017-05-01	no	NA	no	NA	no	no	HP:0000821; HP:0001249; HP:0001256; HP:0001263; HP:0001999; HP:0004322; HP:0012433	Hypothyroidism; Intellectual disability; Intellectual disability, mild; Global developmental delay; Abnormal facial shape; Short stature; Abnormal social behavior	1	10	w
2011587	1011583	Exome_Agilent_SureSelect_v6	2017-09-01	Single	yes	2017-06-01	no	NA	no	NA	no	no	HP:0000252; HP:0000752; HP:0001249; HP:0001252; HP:0001256; HP:0001510; HP:0004322; HP:0005461; HP:0100543	Microcephaly; Hyperactivity; Intellectual disability; Hypotonia; Intellectual disability, mild; Growth delay; Short stature; Craniofacial disproportion; Cognitive impairment	1	11	m
2011587	1011583	Exome_Agilent_SureSelect_v6	2017-09-01	Trio	yes	2017-06-01	no	NA	no	NA	no	no	HP:0000256; HP:0000717; HP:0001249; HP:0001344; HP:0010864	Macrocephaly; Autism; Intellectual disability; Absent speech; Intellectual disability, severe	1	22	m
2011587	1011583	Exome_Agilent_SureSelect_v6	2017-09-01	Trio	yes	2017-07-01	no	NA	no	NA	no	no	HP:0001249; HP:0001256; HP:0001263; HP:0002342; HP:0010864; HP:0011342; HP:0011344; HP:0012736	Intellectual disability; Intellectual disability, mild; Global developmental delay; Intellectual disability, moderate; Intellectual disability, severe; Mild global developmental delay; Severe global developmental delay; Profound global developmental delay	1	8	m
2011587	1011583	Exome_Agilent_SureSelect_v6	2017-09-01	Trio	yes	2017-06-01	no	NA	no	NA	no	no	HP:0001249; HP:0001250; HP:0200134	Intellectual disability; Seizure; Epileptic encephalopathy	1	2	m
2011587	1011583	Exome_Agilent_SureSelect_v6	2017-09-01	Trio	yes	2017-07-01	no	NA	no	NA	no	no	HP:0001249; HP:0001250; HP:0001256; HP:0002123; HP:0002187; HP:0002342; HP:0002373; HP:0010864	Intellectual disability; Seizure; Intellectual disability, mild; Generalized myoclonic seizure; Intellectual disability, profound; Intellectual disability, moderate; Febrile seizure (within the age range of 3 months to 6 years); Intellectual disability, severe	1	2	w
2011587	1011583	Exome_Agilent_SureSelect_v6	2017-09-01	Quattro	yes	2017-10-01	no	NA	no	NA	no	no	HP:0000256; HP:0000717; HP:0000729; HP:0000750; HP:0001249; HP:0001256; HP:0001263; HP:0001520; HP:0002187; HP:0002342; HP:0010864; HP:0011342; HP:0011343; HP:0011344; HP:0012736; HP:0100543	Macrocephaly; Autism; Autistic behavior; Delayed speech and language development; Intellectual disability; Intellectual disability, mild; Global developmental delay; Large for gestational age; Intellectual disability, profound; Intellectual disability, moderate; Intellectual disability, severe; Mild global developmental delay; Moderate global developmental delay; Severe global developmental delay…	1	5	w
2011587	1011583	Exome_Agilent_SureSelect_v6	2017-09-01	Quattro	yes	2017-10-01	no	NA	no	NA	no	no	HP:0000256; HP:0000278; HP:0000718; HP:0000750; HP:0001249; HP:0001256; HP:0001263; HP:0001344; HP:0002283; HP:0002342	Macrocephaly; Retrognathia; Aggressive behavior; Delayed speech and language development; Intellectual disability; Intellectual disability, mild; Global developmental delay; Absent speech; Global brain atrophy; Intellectual disability, moderate	1	6	m
2011587	1011583	Exome_Agilent_SureSelect_v6	2017-08-01	Trio	yes	2017-10-01	no	NA	no	NA	no	no	HP:0000256; HP:0001249; HP:0001263; HP:0001571; HP:0002558; HP:0100543	Macrocephaly; Intellectual disability; Global developmental delay; Multiple impacted teeth; Supernumerary nipple; Cognitive impairment	1	15	w
2011587	1011583	Exome_Agilent_SureSelect_v6	2017-08-01	Single	no	NA	no	NA	no	NA	no	no	HP:0000252; HP:0001249; HP:0001263; HP:0001508; HP:0001999; HP:0004322	Microcephaly; Intellectual disability; Global developmental delay; Failure to thrive; Abnormal facial shape; Short stature	1	18	m
2011587	1011583	Exome_Agilent_SureSelect_v6	2017-08-01	Trio	no	NA	no	NA	no	NA	yes	no	HP:0001249; HP:0001263; HP:0001508; HP:0002187; HP:0004322; HP:0010864; HP:0100543	Intellectual disability; Global developmental delay; Failure to thrive; Intellectual disability, profound; Short stature; Intellectual disability, severe; Cognitive impairment	1	5	w
2011587	1011583	Exome_Agilent_SureSelect_v6	2017-08-01	Trio	yes	2017-02-01	no	NA	no	NA	no	no	HP:0000365; HP:0000407; HP:0001629; HP:0002656; HP:0003071; HP:0003498; HP:0004322; HP:0004484	Hearing impairment; Sensorineural hearing impairment; Ventricular septal defect; Epiphyseal dysplasia; Flattened epiphysis; Disproportionate short stature; Short stature; Craniofacial asymmetry	4	8	w
2011587	1011583	Exome_Agilent_SureSelect_v6	2017-08-01	Trio	no	NA	no	NA	no	NA	no	no	HP:0001249; HP:0002015; HP:0002353; HP:0002650; HP:0006892; HP:0011344; HP:0030043; HP:0032649; HP:0100021; HP:0200134	Intellectual disability; Dysphagia; EEG abnormality; Scoliosis; Frontotemporal cerebral atrophy; Severe global developmental delay; Hip subluxation; Skewfoot; Cerebral palsy; Epileptic encephalopathy	1	3	w
2011587	1011583	Exome_Agilent_SureSelect_v6	2017-08-01	Trio	yes	2017-08-01	no	NA	no	NA	yes	no	HP:0000252; HP:0001249; HP:0001263; HP:0004323; HP:0004324; HP:0011342; HP:0011343; HP:0011344; HP:0100543	Microcephaly; Intellectual disability; Global developmental delay; Abnormality of body weight; Increased body weight; Mild global developmental delay; Moderate global developmental delay; Severe global developmental delay; Cognitive impairment	1	5	w
2011587	1011583	Exome_Agilent_SureSelect_v6	2017-08-01	Trio	yes	2017-06-01	no	NA	no	NA	no	no	HP:0000252; HP:0000286; HP:0001249; HP:0001256; HP:0001263; HP:0001357; HP:0001999; HP:0002342; HP:0010864; HP:0012810	Microcephaly; Epicanthus; Intellectual disability; Intellectual disability, mild; Global developmental delay; Plagiocephaly; Abnormal facial shape; Intellectual disability, moderate; Intellectual disability, severe; Wide nasal base	1	1	m
2011587	1011583	Exome_Agilent_SureSelect_v6	2017-08-01	Trio	no	NA	yes	2017-08-01	yes	2017-05-01	no	no	HP:0000316; HP:0001629; HP:0001636; HP:0001642; HP:0001999; HP:0002597; HP:0005116; HP:0006687	Hypertelorism; Ventricular septal defect; Tetralogy of Fallot; Pulmonic stenosis; Abnormal facial shape; Abnormality of the vasculature; Arterial tortuosity; Aortic tortuosity	2	1	m
2011587	1011583	Exome_Agilent_SureSelect_v6	2017-08-01	Trio	yes	2016-11-01	no	NA	no	NA	no	no	HP:0001250; HP:0002376; HP:0002721	Seizure; Developmental regression; Immunodeficiency	1	15	m
2011587	1011583	Exome_Agilent_SureSelect_v6	2017-07-01	Single	no	NA	no	NA	no	NA	no	no	HP:0001249; HP:0002028; HP:0002719; HP:0005407	Intellectual disability; Chronic diarrhea; Recurrent infections; Decreased proportion of CD4-positive helper T cells	1	10	w
2011587	1011583	Exome_Agilent_SureSelect_v6	2017-07-01	Single	no	NA	no	NA	no	NA	yes	no	HP:0001263; HP:0005407	Global developmental delay; Decreased proportion of CD4-positive helper T cells	1	1	m
2011587	1011583	Exome_Agilent_SureSelect_v6	2017-07-01	Trio	yes	2017-07-01	no	NA	no	NA	no	no	HP:0001250; HP:0001263; HP:0001270; HP:0001344; HP:0001385; HP:0002123; HP:0003763; HP:0006808; HP:0011097; HP:0012444	Seizure; Global developmental delay; Motor delay; Absent speech; Hip dysplasia; Generalized myoclonic seizure; Bruxism; Cerebral hypomyelination; Epileptic spasm; Brain atrophy	1	3	w
2011587	1011583	Exome_Agilent_SureSelect_v6	2017-07-01	Trio	no	NA	yes	2017-06-01	no	NA	yes	yes	HP:0000778; HP:0001999; HP:0002843; HP:0004383; HP:0005359; HP:0005403; HP:0010954	Hypoplasia of the thymus; Abnormal facial shape; Abnormal T cell morphology; Hypoplastic left heart; Aplasia of the thymus; T lymphocytopenia; Hypoplastic right heart	5	0	m
2011587	1011583	Exome_Agilent_SureSelect_v6	2017-06-01	Trio	yes	2017-04-01	yes	2017-07-01	no	NA	no	yes	HP:0000589; HP:0000612; HP:0001249; HP:0001263	Coloboma; Iris coloboma; Intellectual disability; Global developmental delay	1	15	w
2011587	1011583	Exome_Agilent_SureSelect_v6	2017-06-01	Trio	no	NA	no	NA	no	NA	yes	no	HP:0000505; HP:0001249; HP:0001250; HP:0001256; HP:0002069; HP:0002353; HP:0002721; HP:0010843	Visual impairment; Intellectual disability; Seizure; Intellectual disability, mild; Bilateral tonic-clonic seizure; EEG abnormality; Immunodeficiency; EEG with focal slow activity	1	10	w
2011587	1011583	Exome_Agilent_SureSelect_v6	2017-06-01	Quattro	yes	2017-09-01	no	NA	no	NA	no	no	HP:0001249; HP:0002187; HP:0010864	Intellectual disability; Intellectual disability, profound; Intellectual disability, severe	1	3	m
2011587	1011583	Exome_Agilent_SureSelect_v6	2017-06-01	Trio	yes	2017-04-01	no	NA	no	NA	no	no	HP:0000252; HP:0001249; HP:0001263; HP:0004322	Microcephaly; Intellectual disability; Global developmental delay; Short stature	1	3	m
2011587	1011583	Exome_Agilent_SureSelect_v6	2017-05-01	Trio	no	NA	no	NA	yes	2017-03-01	no	no	HP:0000252; HP:0000430; HP:0000486; HP:0001249; HP:0001252; HP:0001263; HP:0001270; HP:0005484	Microcephaly; Underdeveloped nasal alae; Strabismus; Intellectual disability; Hypotonia; Global developmental delay; Motor delay; Secondary microcephaly	1	3	m
2011587	1011583	Exome_Agilent_SureSelect_v6	2017-05-01	Trio	no	NA	no	NA	yes	2017-04-01	no	no	HP:0000508; HP:0001252; HP:0001263; HP:0001999; HP:0004322; HP:0011968; HP:0100874	Ptosis; Hypotonia; Global developmental delay; Abnormal facial shape; Short stature; Feeding difficulties; Thick hair	1	10	w
2011587	1011583	Exome_Agilent_SureSelect_v6	2017-05-01	Trio	no	NA	no	NA	yes	2016-12-01	no	no	HP:0000252; HP:0002209; HP:0004322; HP:0007513; HP:0011003	Microcephaly; Sparse scalp hair; Short stature; Generalized hypopigmentation; High myopia	4	19	m
2011587	1011583	Exome_Agilent_SureSelect_v6	2017-05-01	Trio	no	NA	no	NA	yes	2016-12-01	no	no	HP:0000717; HP:0001263	Autism; Global developmental delay	1	5	m
2011587	1011583	Exome_Agilent_SureSelect_v6	2017-05-01	Trio	yes	2017-03-01	no	NA	no	NA	yes	no	HP:0001249; HP:0001252; HP:0001263; HP:0002059; HP:0006829	Intellectual disability; Hypotonia; Global developmental delay; Cerebral atrophy; Severe muscular hypotonia	1	6	m
2011587	1011583	Exome_Agilent_SureSelect_v6	2017-05-01	Trio	yes	2017-03-01	no	NA	no	NA	no	no	HP:0001250; HP:0002353; HP:0200134	Seizure; EEG abnormality; Epileptic encephalopathy	1	14	m
2011587	1011583	Exome_Agilent_SureSelect_v6	2017-05-01	Trio	yes	2017-03-01	no	NA	no	NA	yes	no	HP:0000365; HP:0000402; HP:0000473; HP:0000767; HP:0000925; HP:0001602; HP:0001655; HP:0002804; HP:0003319; HP:0005684; HP:0006511; HP:0100569	Hearing impairment; Stenosis of the external auditory canal; Torticollis; Pectus excavatum; Abnormality of the vertebral column; Laryngeal stenosis; Patent foramen ovale; Arthrogryposis multiplex congenita; Abnormality of the cervical spine; Distal arthrogryposis; Laryngeal stridor; Abnormally ossified vertebrae	3	3	m
2011587	1011583	Exome_Agilent_SureSelect_v6	2017-04-01	Quattro	no	NA	no	NA	yes	2016-12-01	no	no	HP:0002151; HP:0004337; HP:0004357; HP:0010912; HP:0010914; HP:0010967; HP:0011342	Increased serum lactate; Abnormality of amino acid metabolism; Abnormal circulating leucine concentration; Abnormal circulating isoleucine concentration; Abnormal circulating valine concentration; Abnormal circulating carnitine concentration; Mild global developmental delay	1	6	m
2011587	1011583	Exome_Agilent_SureSelect_v6	2017-04-01	Trio	yes	2017-07-01	no	NA	no	NA	no	no	HP:0000014; HP:0000035; HP:0000077; HP:0000252; HP:0001263; HP:0001510; HP:0001518; HP:0001943; HP:0001987; HP:0011410; HP:0011419; HP:0012211	Abnormality of the bladder; Abnormal testis morphology; Abnormality of the kidney; Microcephaly; Global developmental delay; Growth delay; Small for gestational age; Hypoglycemia; Hyperammonemia; Caesarian section; Placental abruption; Abnormal renal physiology	1	2	m
[truncated: 7 more rows]

## Sheet: cohort structure
age	male	female	total
prenatal	4	6	10
0-5	240	183	423
6-10	148	100	248
11-15	93	58	151
16-20	39	28	67
21-25	18	10	28
26-30	11	11	22
31-35	12	8	20
36-40	7	8	15
41-45	13	5	18
46-50	3	2	5
51-55	3	5	8
56-60	3	6	9
>60	7	9	16
total	601	439	1040
